# Supplementary material for: Assessment of QRISK3 as a predictor of cardiovascular disease events in type 2 diabetes mellitus
Source: Front Endocrinol (Lausanne). 2022 Nov 28;13:1077632. doi: 10.3389/fendo.2022.1077632 (PMC9742415; doi:10.3389/fendo.2022.1077632)
Supplement: Supplementary file 1 [file Table_1.xlsx]

## Sheet: Follow-up Patients
Group	Sample	Sex（female 0，male 1）	Age	Height	Weight	BMI	Smoking	Hypertension	SBP1	SBP2	△SBP	FBG	PBG	HbA1c(%)	WBC	Hb	N	L	NLR	FIB	D-dimer	ALT	AST	ALB	Bicarbonate	BUN	Scr	UA	CysC	K	Ca	P	TC	TG	HDL	LDL	Apo-a1	Apo-b	UACR	eGFR	TyG	TC/HDL	FCP	TSH	rT3	rT4	Follow-up	QRSKI3（10年）	QRSKI3（Grade）
0	1	0	41	149	55	24.7737	0	0	128	105	23	12.2	17.7	12.8	4.56	131	54.6	35.4	1.54237	2.3	25	50	22	37.3	23.7	4.44	69.3	268.7	0.75	5.25	2.29	1.35	3.34	1.06	1.28	1.61	1.22	0.77	3.1	94.17	9.24077	2.60938	1.47	2.28	4.19	15.73	12	2	1
0	2	1	52	171	97	33.1726	1	0	138	118	20	7.4	9.3	8.4	5.98	134	48.6	39.9	1.21805	2.7	16	25	12	37.7	24.4	6.04	89.4	316	0.43	4.37	2.17	0.98	3.33	2.6	0.91	1.74	1.19	0.75	5.6	85.01	9.63805	3.65934	2.73	1.03	5.58	14.1	12	15.3	2
0	6	1	72	164	71	26.398	0	1	155	145	10	5.4	8.9	6.4	5.24	146	50.5	34.1	1.48094	2.14	67	21	11	36.7	27.3	4.46	103.2	336.7	1.5	4.57	2.62	0.93	3.64	1.85	0.88	1.85	1.08	0.76	3.6	62.1	8.98265	4.13636	2.76	1.46	4.36	15.1	1	28.1	3
0	12	0	29	165	68	24.977	0	0	146			12.4	19.2	12.6	7.15	140	44.5	45.2	0.984513	2.65	14	16	10	39.6	25.2	5.36	73.5	236.8	0.6	4.21	2.33	1.2	4.73	4.56	1.22	1.99	1.36	1.04	14	95.42	10.7161	3.87705	0.5	1.78	4.56	18.7	11	1.1	1
0	19	0	37	161	56	21.6041	0	0	100	120	-20	11.9	18.6	14.4	5.78	153	58.4	34.3	1.70262	1.82	78	11	10	34.1	25	4.7	37	121	0.74	3.9	2.4	0.96	4.62	1.25	1.22	2.3	1.23	0.8	11	206.83	9.38074	3.78689	0.39	1.66	2.98	15.49	11	1.1	1
0	20	1	39	160	58	22.6562	0	0	120	120	0	9.4	10	16.2	5.84	146	54.2	38.3	1.41514	2.47	240	19	18	35.6	22.9	3.03	76.8	211.9	0.85	4.52	2.26	0.88	6.89	7	0.92	2.33	1.55	1.48	8.7	111.91	10.8677	7.48913	1.16	4.34	3.94	11.49	11	3.3	1
0	21	0	53	168	65	23.03	0	0	125	125	0	11.1	10.7	9.2	7	68.1	52	36.2	1.43646	2.23	25	18	13	34.9	22	5.38	92	238.1	1.02	5.43	2.35	1.31	4.28	2.08	1.17	2.17	1.28	0.82	48.9	61.45	9.82038	3.65812	2.02	3.83	2.99	10.24	11	4.3	1
0	22	0	59	155	62	25.8065	0	0	134	134	0	6.8	11.6	10.8	6.16	133	56.9	31.9	1.7837	2.65	9	21	15	37.9	28.4	7.3	42	173	1.03	4.2	2.3	1.16	4.99	2.7	0.98	2.76	1.24	1.03	1	152.04	9.59124	5.09184	1.25	1.59	4.41	18.25	11	9	1
0	24	1	41	173	72	24.0569	1	0	121			6.3	10.6	9.3	8.51	149	48.6	30.7	1.58306	2.25	80	21	13	35	26.9	5.4	72	287	0.65	4.1	2.22	1.18	5	1.47	1.11	3.02	1.23	0.91	12.2	119.31	8.90687	4.5045	0.92	2.35	3.8	16.78	11	4.8	1
0	29	1	37	178	86	27.143	1	0	110			7.3	11.5	10	5.82	150	52.3	35.2	1.4858	3.06	8	93	33	41.5	23.9	5.79	115.4	450.4	1.19	4.82	2.38	1.08	4.11	5.06	0.82	1.79	1.23	1.09	4.6	69.37	10.2903	5.0122	2.41	1.73	4.53	15.56	11	3.3	1
0	32	0	59	150	64	28.4444	0	1	115	122	-7	8.4	10.3	8.6	3.47	89.9	61.7	30.1	2.04983	1.88	255	11	12	32.7	25.8	5.56	75.7	152.1	0.95	4.75	2.2	1.25	3.72	1.57	1.17	1.77	1.37	0.74	6.2	74.58	9.26037	3.17949	0.9	3.18	3.9	17.49	11	8.1	1
0	35	1	38	170	81	28.0277	0	0	134	134	0	11.3	18.4	11.2	5.49	150	47.4	39.2	1.20918	2.08	22	29	11	38.5	27.6	4.67	96.9	384.4	0.97	4.74	2.33	1.11	5.01	3.59	0.85	2.84	1.3	1.16	7.6	85.09	10.384	5.89412	2.26	1.51	4.3	13.92	11	3	1
0	36	0	69	165	59	21.6713	0	1	169	140	29	7.8	9.4	7	5.63	125	71.5	22	3.25	3.01	308	15	12	37	26.9	4.68	72.7	155.3	1.05	4.08	2.41	1.25	5.39	1.14	1.16	2.83	1.18	0.95	17.9	73.01	8.86621	4.64655	1.6	0.35	4.19	19.54	5	29.1	3
0	37	1	57	170	72	24.9135	1	0	146	128	18	6.5	11.6	9.7	5.47	146	43.5	45.7	0.95186	1.88	18	21	13	35.8	28.3	4.32	80.3	189.2	0.93	4.68	2.3	1.21	7.15	2.09	1.15	4.14	1.35	1.28	8.3	93.45	9.29003	6.21739	0.82	2.21	4.29	14.94	1	28.4	3
0	42	1	41	180	90	27.7778	0	0	132	126	6	8	11.3	12.9	8.41	160	60.4	29.7	2.03367	2.47	29	13	9	39.3	26	5	51	204	1.04	3.9	2.44	1.31	6.3	3.51	0.94	3.36	1.23	1.31	5.7	181.02	10.0161	6.70213	1.2	2.47	3.83	16.39	11	4.7	1
0	46	0	46	167	67	24.0238	0	1	159	131	28	9.6	13.9	11.3	5.99	136	61.9	30.1	2.05648	1.79	19	28	15	32.7	21.2	3.64	62.2	184	0.79	4.39	2.22	1.02	4.55	2.2	0.88	2.49	1.24	0.96	6.6	103.61	9.73128	5.17045	2.89	3.72	3.73	14.46	11	9.4	1
0	47	1	53	163	73	27.4756	0	0	124	147	-23	7.9	12.4	10	7	155	47.2	38.2	1.2356	1.8	130	31	16	37	26.8	5.75	74	297.5	0.88	4.75	2.36	1.09	4.69	2.92	0.81	2.13	1.21	0.98	5	106.09	9.81951	5.79012	2.03	0.71	4.4	15.15	11	10.7	2
0	48	0	62	161	66	25.462	0	1	140	135	5	7.9	17.9	11.5	7.15	152	63.4	26.8	2.36567	2.69	64	13	10	38.9	29.6	4.22	78.3	235.1	0.93	4.84	2.4	1.27	4.84	2.59	0.95	2.51	1.22	0.96	21.7	70.1	9.69958	5.09474	2.56	1.46	4.61	17.21	11	14.4	2
0	49	1	25	190	90	24.9307	0	0	125			13.6	22.3	12.8	5.72	148	68.2	21.9	3.11416	2.47	81	40	17	35.7	21	7	64	493	0.56	4.3	2.34	1.51	3.72	2.29	0.56	1.99	1.02	0.87	5.5	153.93	10.1197	6.64286	1.24	0.89	3	15.73	11	0.4	1
0	51	0	54	145	72	34.2449	0	1	132	103	29	6.1	8.3	6.7	7.15	122	43.1	47.1	0.915074	3.62	29	27	11	36.9	25.7	5.83	63.9	403.3	1.05	4.65	2.32	0.96	6.33	8.42	0.92	2.59	1.49	1.51	8.6	94.81	10.62	6.88043	4.73	0.87	4.02	15	11	14.4	2
0	53	0	61	155	62	25.8065	0	1	170	159	11	9	11.3	8	6.41	131	48.7	35	1.39143	2.69	26	27	16	38.9	20.1	5	60.5	239.4	1.08	4.54	2.3	1.01	5.67	2.41	1.29	2.87	1.28	1	14	96.43	9.75791	4.39535	2.24	0.08	5.05	16.28	11	16.8	2
0	54	0	42	160	47	18.3594	0	0	120	122	-2	7.4	14.7	11.9	6.2	90	59.7	27.9	2.13978	2.21	23	62	36	33.3	29.9	10.5	72	160	1.02	3.6	2.34	0.95	5.73	1.14	1.28	2.74	1.29	0.86	9.5	89.29	8.81357	4.47656	0.92	1.96	3.9	16.02	11	2	1
0	58	0	71	164	50	18.5901	0	0	179	193	-14	9.5	15.9	8.4	6.53	143	53.1	38.4	1.38281	2.18	253	19	15	40	24	3.84	61.7	221.8	0.88	4.37	2.47	1.34	4.7	2.14	1.14	2.77	1.21	0.91	24.8	87.78	9.69316	4.12281	1.18	2.35	4.37	18.8	6	26.9	3
0	59	1	29	173	101	33.7465	0	0	146	142	4	8.1	10.2	13.7	8.02	162	59	28.2	2.0922	2.18	77	26	17	40.4	23.7	2.7	56	343	0.5	3.9	2.43	1.03	4.19	2.31	0.72	2.76	0.99	0.97	7.1	175.89	9.61017	5.81944	1.28	3.34	4.04	20.92	11	1.5	1
0	60	1	29	170	86	29.7578	0	0	123	112	11	7.8	12.7	11	6.11	157	47.7	43.6	1.09404	2.14	26	24	11	38.7	24.5	3.85	72.2	236	0.82	4.56	2.38	1.16	4.92	2.41	0.84	2.87	1.03	1.01	4.9	129.37	9.61481	5.85714	1.35	0.85	4.19	17.07	11	1	1
0	64	1	58	170	78	26.9896	0	1	110	118	-8	13.2	20.5	10.6	7.63	156	5.05	26	0.194231	2.89	111	38	20	34.9	27.5	5.58	99.6	426.8	1.59	4.12	2.54	1.33	5.24	2.41	1.14	2.93	1.37	1.02	8.6	71.52	10.1409	4.59649	0.7	3.16	4.63	18.5	11	19.1	2
0	67	1	56	179	83	25.9043	0	1	135	130	5	12.4	14.5	14.1	5.66	146	44.2	42.6	1.03756	1.9	144	33	17	34	25.9	3.59	64	225	0.69	4.14	2.3	1.04	4.54	3.19	1.01	2.59	1.01	2.59	9.8	123.81	10.3588	4.49505	1.85	2	3.8	18.1	11	11.9	2
0	69	1	31	178	82	25.8806	0	0	151	128	23	7.3	6.9	7.3	6.21	146	55.5	35.8	1.55028	1.96	310	77	25	45	23.6	4.99	95.5	368	1	4.11	2.53	1.59	5.23	4.91	0.84	2.91	1.43	1.24	15.3	90.96	10.2602	6.22619	3.04	2.58	3.96	18.39	11	2.1	1
0	70	0	48	148	71	32.4142	0	0	140	140	0	12.6	23.1	10.5	7.59	125	55.5	35.4	1.5678	3.36	42	12	9	37.7	25.4	5.7	48	339	1.29	4	2.32	1.35	5.51	2.45	1.43	2.73	1.46	1.03	11	139.76	10.1108	3.85315	1.36	1.67	3.78	14.28	11	4.2	1
0	72	0	41	150	48	21.3333	0	0	152	142	10	9.5	14.9	10.7	5	127	61.4	28.4	2.16197	4.17	77	14	11	34.1	23.5	4.37	49.4	166.8	0.87	3.98	2.23	1.3	5.68	1.6	1.26	3.25	1.4	1.02	13.5	141.79	9.40236	4.50794	0.88	1.86	3.01	15.91	11	3.1	1
0	78	1	45	172	71	23.9995	0	0	121	120		5.8	12.5	11.3	4.16	135	56.2	35.6	1.57865	1.83	128	19	11	37.9	25	4.77	82.6	297.3	1.05	4.02	2.34	1.48	4.01	0.94	1.13	2.11	1.16	0.69	6.5	98.25	8.37704	3.54867	1.01	2.18	4.56	15.8	11	3.1	1
0	85	0	73	155	60	24.974	0	1	134	147	-13	11.1	15.7	10.8	6.58	143	58.1	30.5	1.90492	2.9	85	12	14	36.4	24.9	5.2	44.2	171.7	0.78	3.8	2.17	1.09	5.02	1.72	1.39	2.82	1.33	0.87	19.7	129.55	9.63033	3.61151	2.94	3.16	4.28	12.86	8	20.9	3
0	93	0	60	160	64	25	0	1	155	152	3	7.7	12.9	8.3	6.08	128	71.8	22	3.26364	3.43	12	12	9	36.8	27.1	4.19	66.9	353.3	1.02	3.94	2.24	0.95	6.58	2.37	1.13	3.7	1.25	1.19	6.6	85.99	9.58517	5.82301	2.52	3.63	3.9	14.02	11	16.1	2
0	95	0	63	153	49	20.9321	0	0	150	140		11.1	15.2	11.9	4.61	132	50.8	40.2	1.26368	4.63	126	12	10	35.1	22.9	4.75	54.5	113.3	1.12	4.23	2.17	1.01	3.83	0.65	1.01	2.05	1.29	0.69	12.7	107.88	8.65722	3.79208	0.87	1.58	3.12	14.33	11	12.1	2
0	97	1	61	168	65	23.03	0	1	155	130	25	5.1	14.6	11	6.45	148	66.4	22.9	2.89956	2.34	15	21	16	41.5	29.4	5.55	90.8	325.9	0.95	4.35	2.58	1.01	5.78	2.78	1.17	3.42	1.2	1.15	8.3	78.31	9.33275	4.94017	1.19	3.93	4.38	13.79	11	18.5	2
0	104	0	36	157	60	24.3418	0	1	170	164	6	9.3	12.1	8.9	6.69	143	58.74	29.9	1.96455	2.34	444	57	25	40.8	24.5	4.24	70.7	183.5	1.04	4.15	2.44	0.99	5.66	4.68	0.92	3.15	1.28	1.28	51.4	95.21	10.4544	6.15217	0.97	1.79	4.73	15.93	11	8.1	1
0	106	0	64	160	75	29.2969	0	1	153	130	26	7.3	10.3	7.1	4.44	129	59.8	29.2	2.04795	2.1	66	32	36	42.2	24.5	3.51	69	308.7	1.06	4.24	2.4	1.14	5.04	2.93	1.06	2.63	1.23	0.99	16.9	80.54	9.74394	4.75472	3.11	1.82	4.31	14.4	11	19.5	2
0	107	1	30	171	74	25.3069	1	0	127	123	4	5.4	18.1	13.3	6.58	157	49.7	39	1.27436	2.49	51	56	20	39.7	22.2	3.14	75.8	442.8	1.11	3.63	2.41	1.32	6.89	3.79	0.79	4.08	1.21	1.46	30	121.12	9.69983	8.72152	1.6	2.1	4.9	19.17	11	3	1
0	113	1	77	176	69	22.2753	1	1	141	128	13	13.8	23.2	12	9.01	163	71.7	0.03	2390	2.31	33	23	15	32.4	26.2	5.2	73	210.4	0.83	3.9	2.11	1.05	3.08	1.05	0.96	1.58	1.06	0.62	12.7	91.12	9.35452	3.20833	0.84	0.89	3.17	22.83	5	37.2	3
0	115	0	55	153	51	21.7865	0	1	175	149	26	8.6	12.9	8.9	3.7	114	50.7	37.2	1.3629	2.25	22	36	22	38.3	25.1	6.12	86.1	217	1.1	4.03	2.36	1.04	5.03	1.84	1.38	2.41	1.3	0.91	97.4	65.65	9.44259	3.64493	3.09	3.45	4.26	18	11	12.9	2
0	119	0	56	159	60	23.7332	0	0	146	128	18	7.7	11.4	7.3	7.67	125	45.8	43	1.06512	2.11	85	34	14	39.9	25. 8	5.08	77.6	229.5	1.09	4.81	2.43	1.06	5.4	2.27	1	3.07	1.21	1.05	83.2	73.92	9.54206	5.4	1.34	1.94	5.14	16.56	11	9.9	1
0	121	1	55	165	70	25.7117	1	0	114			7.7	13.7	12.5	6.17	142	53.2	32.3	1.64706	2.31	32	25	13	35.9	27.8	5.94	94.6	210.8	0.76	4.18	2.24	1.1	3.41	1.5	1.12	1.69	1.2	0.81	3	77.74	9.12775	3.04464	2.31	1.68	1.69	15.83	11	9.8	1
0	122	1	30	175	70	22.8571	0	0	131	117	14	14.7	23.6	17.5	6.17	132	59.1	30.9	1.91262	2.23	41	19	12	34.6	27.8	4.9	62	307.3	0.56	3.7	2.29	1.55	4.36	2.39	1	2.21	1.16	0.91	13.1	154.43	10.2402	4.36	1.76	2.72	3.35	14.7	11	0.8	1
0	126	1	46	170	60	20.7612	1	1	179	156	23	8.7	13.1	11.6	6.67	160	62.7	27.4	2.28832	1.87	37	22	14	37.3	27.3	4.15	91.2	180.8	1.25	4.14	2.27	1.18	5.15	4.27	1.15	2.12	1.3	1.14	58.9	86.56	10.296	4.47826	1.8	1.39	4.36	17.12	11	27.8	3
0	127	0	32	163	88	33.1213	0	0	136			10.3	14.8	10.5	7.98	140	5.52	22	0.250909	2.91	92	63	25	42.3	22.7	3.03	70.2	356.9	1.18	4.07	2.38	1.26	5.3	5.45	1.05	2.64	1.25	1.29	67.8	98.77	10.7088	5.04762	2.58	5.15	4.8	20.07	11	1.8	1
0	128	0	48	158	63	25.2363	0	1	165	165		11.6	16.1	10.5	5.61	126	39.3	50.6	0.77668	1.99	105	87	51	36.2	22.7	2.65	69	179.7	1.05	4.25	2.24	1.15	4.45	2.14	1.32	1.3	1.24	0.81	48	90.12	9.89287	3.37121	2.85	2.81	4.04	12.02	11	7	1
0	131	0	48	165	61	22.4059	0	0	135			10.4	11.7	11.5	5.65	123	50	37.5	1.33333	1.85	26	41	28	44.4	24.3	3.04	57.1	292.4	1.01	4.34	2.47	1.12	4.55	6.42	1.02	2.02	1.22	1.16	23.5	113.3	10.8823	4.46078	0.85	2.86	3.69	15.47	11	3.8	1
0	133	1	27	163	54	20.3244	0	0	114			6.1	7.9	11.2	4.67	146	47.7	40.2	1.18657	1.89	96	23	13	38.4	20.8	5.79	78.7	265.9	0.72	4.38	2.31	1.15	4.39	1.13	1.37	2.16	1.28	0.72	6.1	118.21	8.61157	3.20438	0.92	1.77	4.14	18.82	11	0.3	1
0	136	0	62	158	64	25.6369	0	1	169	147	22	11.3	15.2	11.2	6.72	131	60.4	30.5	1.98033	3.01	36	36	37	31.4	21.4	6.7	75.8	289.7	0.97	4.59	2.24	1.04	5.43	2.95	1.04	2.84	1.21	1.17	29.8	72.91	10.1877	5.22115	2.98	2.85	1.16	18.19	11	17.6	2
0	138	1	58	168	59	20.9042	1	0	131	111	20	7.7	12.3	11.7	5.42	143	62.6	25.6	2.44531	2.28	33	14	11	34.4	26.7	4.96	82.7	262.8	1	4.22	2.34	1.2	5.41	1.79	1.05	3.07	1.3	1.07	12.4	89.55	9.3045	5.15238	0.68	0.81	4.72	17.71	8	22.8	3
0	142	1	27	172	71	23.9995	1	0	137	138	1	10	11.1	12.3	6.36	152	57.6	33.8	1.70414	2.35	82	15	10	38.5	25.6	3.61	75.8	252.8	0.61	4.19	2.42	1.29	5.54	1.32	1.08	3.24	1.06	1.17	8.6	123.7	9.26128	5.12963	0.69	2.01	4.23	19.59	11	1	1
0	145	1	59	168	77	27.2817	0	1	137	127	10	6.7	8.4	11.4	5.51	141	65	25.8	2.51938	2.15	35	17	11	37.1	25.7	3.61	98.6	272.8	1.04	4.12	2.31	1.01	3.51	1.4	1.07	1.92	1.15	0.65	4.6	71.89	8.91964	3.28037	2.41	5.41	4.78	19.33	11	12	2
0	146	1	64	173	75	25.0593	1	1	140	118	22	8.3	12.8	13.4	6.62	162	69.6	23.3	2.98712	2.11	42	16	13	33.9	23.4	5.32	87	312	1.27	4.38	2.3	1.07	3.92	2.15	0.94	2	0.94	0.81	6.9	80.75	9.56279	4.17021	0.96	0.51	3.95	18.79	6	30	3
0	147	0	30	163	67	25.2174	0	0	137			11.2	12.6	11.2	8.56	124	65.8	22	2.99091	3.1	40	43	29	38.6	22.4	2.8	79.8	322.9	0.91	3.78	2.29	1.31	3.76	2.24	0.94	2.17	1.06	0.91	16.5	85.78	9.90345	4	1.67	1.77	3.71	20.64	11	1.1	1
0	151	0	47	158	55	22.0317	0	0	147	146	1	6.7	15.1	6.9	6.62	143	45.7	46.9	0.974414	1.8	100	22	15	41.4	24.4	3.2	70	239.7	0.88	4	2.44	1.23	6.4	5.81	1.06	2.94	1.16	1.68	16.7	89.2	10.3428	6.03774	2.6	1.54	4.81	17.16	11	5.2	1
0	152	1	33	165	63	23.1405	0	0	128			5.3	7.4	9.7	5.9	160	61.7	29	2.12759	2.43	100	18	14	40.5	26.3	4.46	92.9	263.3	1.03	3.94	2.46	1.12	4.51	1.27	1.08	2.71	1.06	1.08	9.7	92.74	8.58779	4.17593	0.11	1.43	4.03	19.52	11	1	1
0	153	1	47	183	100	29.8606	1	0	125	129	4	9.1	15.2	12.1	6.78	143	48.6	40.4	1.20297	1.9	45	63	32	42.4	22.9	6.66	79	215.1	0.85	4.28	2.31	1.08	5.77	1.66	1.22	3.35	1.4	1.19	13.4	102.25	9.39615	4.72951	1.17	0.97	4.26	18.18	11	9.1	1
0	158	0	58	162	56	21.3382	0	1	148	125	23	10.4	19.3	11.9	5.97	151	54.1	39.2	1.3801	2.18	11	26	17	39.3	26.9	7.4	35	221.2	1.5	3.2	2.32	1.32	5.34	1.78	1.49	2.9	1.26	1.03	139.9	190.87	9.59948	3.58389	1.28	1.8	4.55	17.98	11	11.2	2
0	160	0	38	158	54	21.6311	0	0	134	133	1	9.8	6.7	8.5	5.81	148	46.8	42.6	1.09859	2.23	67	40	25	38.1	22.9	6.19	67	238.6	0.77	3.83	2.19	1	4.38	2.59	1.24	2.36	1.24	0.99	6.8	100.18	9.9151	3.53226	1.28	1.4	4.17	17.78	11	1.6	1
0	161	1	34	181	70	21.3669	1	0	137	122	15	7.4	17.1	9.9	8.53	175	66.1	26	2.54231	2.36	45	25	14	48.2	25.6	7.01	105.4	406.7	1.13	5.01	2.71	1.3	14.49	21.88	1.04	6.85	1.57	3.19	29.4	79.05	11.7681	13.9327	0.9	1.79	4.1	17.76	11	10	2
0	174	1	34	179	83	25.9043	1	0	142	139	3	6.6	12.9	10.9	5.99	162	50.8	35	1.45143	1	13	76	28	40.8	24.1	3.75	83.8	298.8	1.07	4.32	2.41	1.28	5.66	4.18	0.99	3.36	1.01	1.42	12.7	104.31	9.99844	5.71717	3.28	2.32	5.26	18.51	11	4.2	1
0	175	0	66	162	71	27.0538	0	0	142	140	2	10.3	14.7	9.9	5.86	129	54.3	30.1	1.80399	3.54	14	32	22	35.9	29.8	6.7	61	171.6	1.15	4.5	2.29	1.4	4.65	1.92	1.27	2.56	1.22	0.97	6.8	92.18	9.66553	3.66142	2.09	3.84	4.97	16.26	11	12.7	2
0	177	1	43	172	80	27.0416	1	0	138	126	12	7.7	15.6	8.8	10.1	149	48.5	41.5	1.16867	2.39	242	22	19	38.9	25.9	3.26	83.4	219.7	1.06	4.33	2.38	0.87	5.32	2.99	1.07	1.05	1.17	1.31	7.4	98.49	9.81756	4.97196	1.89	1.16	4.62	14.67	11	8.8	1
0	178	0	62	160	56	21.875	0	0	120	128	8	7.3	11.2	11.4	4.21	132	48.5	45	1.07778	3.3	146	15	19	39.5	27.4	4.36	78.5	245.7	1.06	5.1	2.35	1.23	4.16	1.46	1.44	2.05	1.34	0.71	7.5	69.89	9.04737	2.88889	1.82	4.79	3.18	14.13	11	7.4	1
0	182	0	43	172	90	30.4218	0	1	163	144	19	8.7	11.6	7.8	7.12	128	59	32.7	1.80428	3.19	59	77	38	40.2	28.3	4.28	86.6	334.5	0.94	4.24	2.38	1.2	3.91	2.7	0.9	2.03	1.13	0.88	7.8	70.93	9.83764	4.34444	4.66	2.43	5.06	20.37	11	8.2	1
0	183	0	52	162	52	19.8141	0	0	127			8.8	11.3	12	5.9	127	60.8	29.7	2.04714	2.31	15	19	14	33.6	23.6	5.75	70.4	190.2	1.01	4.24	2.32	1.21	3.77	0.96	1.15	2.09	1.24	0.72	11.7	85.53	8.81499	3.27826	0.88	0.38	3.03	14.87	11	3.8	1
0	184	0	63	158	68	27.2392	0	0	143	146	3	9.1	11.7	10	5.25	128	51.3	38.4	1.33594	3.24	82	20	16	35	26.1	3.89	64.5	308.8	1.26	4.19	2.27	1.41	4.19	1.46	1.03	2.42	1.11	0.81	149.4	88	9.26777	4.06796	2.02	1.46	4.48	15.77	11	11.3	2
0	185	1	31	170	68	23.5294	1	0	174			8.3	12.9	8.8	7.58	152	76.9	12.3	6.25203	2.15	45	20	11	45	25.2	5.26	93.1	246.7	1	4.87	2.37	1.09	4.95	1.43	1.05	2.94	1.13	0.93	4.2	93.81	9.15499	4.71429	1.61	1.02	4.69	18.58	11	3.2	1
0	186	1	42	174	75	24.7721	0	0	128	125	3	9.5	18	11.2	7.7	142	53.1	32.3	1.64396	2.64	12	35	19	38.1	24.6	6.1	68	233.5	0.96	4.3	2.27	1.11	5.34	1.83	1.08	3.25	1.15	1.04	5	126.95	9.53667	4.94444	1.09	0.83	4.46	20.48	11	5.7	1
0	187	1	37	175	82	26.7755	1	0	131			14.4	19.4	13.9	10.4	179	54	39.7	1.3602	2.52	53	35	19	38	26.4	7.7	59	354.2	1.1	5.2	2.33	1.46	5.51	3.83	0.75	3	1.08	1.32	21.2	156.11	10.6912	7.34667	0.64	6.13	3.5	17.67	11	6.4	1
0	188	0	33	166	64	23.2254	0	1	143	141	2	8.4	10.6	9.7	8.12	146	54.5	37.5	1.45333	2.19	16	34	17	38.5	26	5.71	67.3	200.3	0.8	4.29	2.4	1.07	4.05	1.55	1.21	2.19	1.21	0.71	15.8	103.21	9.24755	3.34711	1.24	1.4	4.74	22.06	11	3.3	1
0	190	0	60	160	64	25	0	1	157	150	7	5.9	15.9	9.7	4.66	132	45.3	39.3	1.15267	2.19	198	24	14	38	27.6	3.12	53	124.6	1.22	4.62	2.41	1	4.66	1.44	0.99	2.63	1.06	0.86	12.2	113.96	8.82066	4.70707	1.56	1.36	4.16	17.09	11	14.4	2
0	191	1	35	175	90	29.3878	1	1	139	138	1	11.2	14.2	11.3	6.24	145	53.6	30.3	1.76898	2.48	46	161	82	37.9	23.7	3.07	89.9	321.4	1.04	4.26	2.35	1.1	4.73	5.37	0.73	2.34	1.03	1.29	5.7	95.15	10.7778	6.47945	4.06	1.25	1.69	17.98	11	12.1	2
0	193	1	68	168	74	26.2188	1	1	126	124	2	7.3	14.7	12.8	5.32	165	58.8	32.5	1.80923	1.98	14	23	15	33.6	24.2	8.17	68	211.2	1.28	3	2.3	1.08	4.62	1.33	1.08	2.83	1.2	0.9	5.9	105.76	8.95412	4.27778	1.23	0.42	4.49	20.9	11	26.3	3
0	194	0	43	155	53	22.0604	0	1	141	136	5	11.5	14.4	11.7	7.07	128	60.4	30.2	2	2.16	9	17	10	37	18.7	4.17	54	161.9	1.1	4.35	2.18	0.92	5.88	3.48	1.04	3.17	1.18	1.26	9.4	125.55	10.3704	5.65385	0.44	2.12	4.47	20.19	11	5.8	1
0	195	1	51	177	87	27.7698	1	0	130	105	25	8.8	15.4	8	4.79	164	50	36.8	1.3587	1.78	287	90	28	35.8	23.5	5.42	86.2	355.6	1.04	4.52	2.25	1.03	5.2	3.02	1.03	2.93	1.2	1.12	4.6	71.63	9.96107	5.04854	3.12	1.34	4.96	19.22	11	16.8	2
0	196	0	69	160	64	25	0	0	126			8.1	9	6.3	5.82	126	68.6	17.3	3.96532	2.16	13	40	29	32.2	22.3	5.4	82	287.4	1.21	3.9	2.17	0.9	2.86	1.43	0.99	1.35	1.17	0.54	43.9	63.12	9.1306	2.88889	6.6	0.78	5.06	15.07	11	12	2
0	199	0	66	162	59	22.4813	0	0	139	118	21	6.5	12.6	9.2	5.93	128	58.5	33.6	1.74107	2.52	24	57	27	34.8	26.8	2.97	72.4	196.7	1	5.02	2.3	1.13	3.89	3.1	0.89	1.88	1.15	0.97	19.6	74.93	9.68427	4.37079	2.57	1.5	4.5	14.51	11	15.7	2
0	200	1	47	165	75	27.5482	0	0	119			9.1	10.2	10.1	4.13	140	52.4	35.9	1.45961	3.33	62	46	26	36.1	24.9	7.1	67	230.3	1.15	4	2.21	1.28	4.6	2.45	0.89	2.62	0.99	1.06	12.5	124.78	9.78542	5.16854	1.62	1.43	4.29	17.67	11	4.8	1
0	202	1	62	173	71	23.7228	0	0	111	114	3	7.5	11.8	8.1	3.5	134	58.2	32.4	1.7963	1.72	193	18	14	38	23.3	4.26	93.4	160.1	0.95	3.86	2.25	1.21	3.18	1.22	1.09	1.28	1.11	0.49	5	75.16	8.89482	2.91743	0.92	2.24	4.25	16.78	11	8.4	1
0	203	1	46	168	82	29.0533	0	0	153			8.8	18.5	11.5	9.46	142	57.4	35.2	1.63068	2.19	94	57	22	42.7	22.6	4.72	91.3	211.6	1.15	4.86	2.37	0.78	5.87	1.28	1.29	3.47	1.26	0.97	4.5	86.44	9.10267	4.55039	1.52	1	3.94	20.16	11	6.1	1
0	204	1	62	168	65	23.03	1	0	141	133	8	6.7	9.4	8.9	7.25	131	42.5	45	0.944444	2.75	127	17	13	35.5	20.7	3.58	80.6	202	1.07	4.05	2.24	1.23	3.9	0.95	1	2.13	1.12	0.66	7.4	89.92	8.53188	3.9	1.29	1.03	4.13	16.78	11	21.5	3
0	205	1	59	171	63	21.5451	1	1	150	143	7	7.7	18	12.8	5.26	140	44.6	46.4	0.961207	2.18	132	29	16	36.9	25	4.6	100	160.9	1.14	4.17	2.27	1.15	4.36	1.57	1.24	2.02	1.31	1.07	5.5	70.68	9.17336	3.51613	1.58	2.36	4.21	15.96	11	22.6	3
0	207	1	44	176	77	24.858	1	1	118			15.9	17.2	12.5	8.37	150	69.8	23.7	2.94515	2.82	67	18	10	45.1	24.5	6.72	113.8	323.1	1.11	5.44	2.43	0.94	5.58	3.9	0.8	2.93	1.49	0.98	8	67.17	10.8084	6.975	1.92	2.19	3.87	19.85	11	15.9	2
0	210	0	61	178	70	22.0932	0	1	169	144	25	9.8	14.5	11.7	4.95	137	47.8	37.7	1.2679	2.72	140	18	10	35.5	25	3.29	80.6	187.3	1.07	4.29	2.34	1.13	6.12	2.3	1.18	3.29	1.16	1.11	7.7	68.17	9.79635	5.18644	1.25	1.38	3.46	16.59	11	20.3	3
0	212	1	39	175	85	27.7551	0	0	117			10	13.4	10.7	6.64	147	58.5	31.5	1.85714	2.66	43	33	11	38.2	28.3	7.5	59	245.4	1.13	4.5	2.46	1.35	5.4	1.7	0.82	3.26	1.04	1.06	6.1	153.93	9.51428	6.58537	1.55	1.7	4.73	18.52	11	3	1
0	216	1	27	173	86.5	28.9017	0	0	153	142	9	5.9	9	9.3	9.72	149	60.7	30.9	1.9644	3.1	31	67	18	38.5	25.5	3.81	86.2	220.7	0.98	4	2.34	1.18	4.32	1.47	0.88	2.5	1.01	0.78	7	105.89	8.84128	4.90909	3.11	1.54	5.47	16.08	11	1.7	1
0	217	1	40	166	65	23.5883	0	0	129			8	9.2	6.2	6.48	138	65.9	24.2	2.72314	1.78	66	29	14	40.6	19.28	5.12	99	393.2	1.25	4.48	2.41	1.27	3.9	4.41	0.95	1.26	1.24	0.94	3.1	81.75	10.2444	4.10526	2.55	3.67	5.5	12.54	11	2.3	1
0	220	1	44	170	74	25.6055	1	0	124			4.7	7.9	7.1	10.8	150	51.7	39.7	1.30227	2.23	54	19	11	40.2	24.9	5.62	80	280	1.1	4.8	2.48	1.35	5.05	2.38	1.11	2.49	1.27	1.06	4	102.85	9.09573	4.54955	2.56	3.9	4.74	15.71	10	6	1
0	224	0	66	158	78	31.245	0	0	120	137	17	6.6	10.2	9.1	9.7	132	57.8	35.9	1.61003	3.6	71	33	21	36.9	22.1	4.68	71.9	288.2	1.34	4.36	2.06	0.95	3.92	3.15	0.64	1.93	1.08	0.92	5	75.56	9.71553	6.125	4.82	0.67	4.45	14.53	10	17	2
0	225	0	41	162	57	21.7193	0	0	138	130	8	12.9	16.7	12.1	5.71	155	56.2	33.2	1.69277	2.18	39	21	12	39.9	21.2	4.46	71.3	209.6	0.81	4.65	2.29	1.09	5.69	2.29	1.32	2.5	1.22	1.14	7.5	90.99	10.0668	4.31061	1.13	3.27	5.26	21.52	10	2.4	1
0	231	1	41	170	74	25.6055	1	0	131			9.8	11.3	8.8	5	146	55	35	1.57143	2.39	85	32	13	41.7	24	3.5	81.6	303	0.86	4.15	2.4	1.11	2.94	1.84	0.75	1.78	0.99	0.67	7.3	102.55	9.57321	3.92	2.72	4.36	5.05	16.55	10	5	1
0	232	1	49	167	68	24.3824	1	0	114			9.2	10.6	12.2	6.6	143	58.8	32.2	1.82609	2.5	73	14	8	35.4	23.1	6.49	66.7	288.7	0.96	4.4	2.27	1.21	5.45	1.66	0.95	2.3	1	0.9	13.4	123.71	9.40708	5.73684	1.1	2.28	4.53	17.56	10	10.9	2
0	235	0	59	157	51.5	20.8933	0	0	130	125	5	7.9	9.7	6.4	5.02	126	47.7	45.4	1.05066	2.1	58	26	15	38.2	26.3	5.05	45.2	139.5	0.83	4.36	2.36	1.46	4.43	0.85	1.77	1.86	1.36	0.63	30	139.12	8.58541	2.50282	1.76	1.93	4.84	11.86	10	6.1	1
0	238	0	72	153	50	21.3593	0	0	140	141	1	9.9	18.2	12.3	6.14	138	52.5	40.7	1.28993	2.62	150	15	11	32	26.6	6.1	43	184.4	0.9	4	2.27	1.27	5.34	2.39	0.98	2.93	1.14	1.17	6.8	134.88	9.84489	5.44898	1.45	4.58	4.12	15.15	7	23.6	3
0	241	1	36	176	85	27.4406	0	0	140	130	10	11.9	14.4	12.6	5.6	144	42.5	43.3	0.981524	2.66	47	20	13	39.3	23.69	4.21	43.2	280.5	0.88	4.09	2.55	1.38	5.46	10.68	0.89	1.87	1.2	1.77	21.9	229.16	11.526	6.13483	2.93	2.2	5.3	16.07	10	3	1
0	242	1	62	167	60	21.5139	1	0	123			6.6	11.1	5.3	3.22	132	57.9	32.8	1.76524	2.15	51	47	18	40.2	29.4	6.87	75.4	305.8	1.09	4.3	2.3	0.95	3.02	0.81	1.19	1.4	1.16	0.52	19.9	97.36	8.35741	2.53782	3.54	3.3	4.74	14.2	10	13.9	2
0	244	1	56	167	90	32.2708	0	1	180	192	12	16.1	17.3	11.9	8.06	110	71.8	17.1	4.19883	5.74	143	78	35	39.5	26.6	5.7	89	229.1	1.05	3.4	2.2	1.23	3.45	3.79	0.83	1.45	1.04	0.95	28.9	83.1	10.7922	4.15663	2.34	3.48	6.09	17.01	10	19.2	2
0	247	1	44	173	75	25.0593	0	0	111	95	16	9.2	12.4	11.1	4.73	152	47.1	38.9	1.2108	2.72	44	23	13	38	22.2	4.14	71.8	247.4	0.89	4.05	2.37	1.08	3.63	1.91	1.39	1.3	1.32	0.67	9.5	117.21	9.54737	2.61151	1.32	2.57	4.43	16.2	10	2.5	1
0	248	0	38	155	56	23.3091	0	0	125			10.1	14.9	11.9	4.6	117	69.1	21.6	3.19907	2.36	69	12	9	37.9	25.6	4.99	56.5	114.3	0.9	4.23	2.15	1.16	3.73	1.1	1.72	1.38	1.36	0.48	6	123.11	9.08891	2.1686	1.35	2.94	4.25	17.07	10	1.1	1
0	252	0	54	157	74	30.0215	0	1	163	160	3	7.7	13.8	8.9	4.49	134	43.1	48.3	0.89234	2.86	64	64	26	38.8	24.6	4.4	41	215.8	0.98	4.1	2.37	1.14	4.32	1.18	1.16	2.06	1.26	0.7	24.5	162.13	8.8878	3.72414	0.91	3.7	4.91	17.67	10	10	2
0	253	1	44	168	84	29.7619	1	0	111	112	1	15.8	19.7	10	5.37	149.5	50.14	39.42	1.27194	2.28	63	95	34	41.8	24.4	4.7	60	275.6	0.99	4.2	2.22	1.23	5.94	6.89	0.87	3.65	1.1	1.45	6.9	145.63	11.3711	6.82759	1.18	3.25	4.75	11.52	10	8.7	1
0	254	0	54	162	72	27.4348	0	1	117	105	12	10.8	15	9	7.37	120	56.7	33.2	1.70783	2.45	280	27	15	35	20.9	5.51	70.3	286.2	1.3	4.09	2.5	1.16	5.5	10.23	0.88	1.27	1.17	1.49	135.1	84.48	11.3859	6.25	3	4.11	4.1	16.53	10	9.4	1
0	256	1	51	171	62	21.2031	1	0	108	109	1	9.5	15.3	8.7	7.48	138	50.6	37.9	1.33509	2.56	150	21	12	37.9	24.4	4.88	75.4	179.3	1.06	4.43	2.43	1.26	3.21	1.86	1.52	2.15	1.1	0.74	9.1	105.18	9.55293	2.11184	1.56	1.49	4.93	21.51	10	5.7	1
0	257	0	49	158	77	30.8444	0	1	159	145	14	8	10.6	7.8	3.71	134	51.4	40.1	1.2818	2.93	180	80	37	38.2	26.5	4.1	45	357.6	1.01	3.6	2.37	1.64	6.35	2.78	1.32	2.94	1.17	1.18	8.6	150.05	9.78295	4.81061	2.87	2.19	5.32	14.94	10	10	2
0	261	1	41	183	96	28.6661	0	0	119			10.7	14.8	12.4	6.3	145	53.7	36.4	1.47527	1.87	140	31	14	36.2	22.5	4.62	67.7	285.8	1.02	3.98	2.42	1.07	4.13	2.57	1.38	1.45	1.25	0.74	8.1	127.21	9.99521	2.99275	1.92	1.61	5.17	17.01	10	2	1
0	262	1	73	168	64	22.6757	0	1	143	135	8	10.7	13.9	11.8	5.1	149	48.6	40.9	1.18826	2.13	240	19	18	38	21.5	4.65	56.8	213.8	0.89	4.5	2.26	1.23	3.93	1.14	1.08	2.11	0.98	0.79	29.8	126.93	9.18233	3.63889	2.25	4.65	4.34	17.83	10	25.3	3
0	263	1	38	175	84	27.4286	0	0	125			10.8	17	11.5	5.1	161	56.2	33.7	1.66766	1.76	60	20	9	37.4	25.3	5.63	76.5	340.3	0.99	4.2	2.18	1.14	5.53	3.47	1	2.57	1.18	1.18	3.7	113.24	10.3048	5.53	0.31	1.2	5.35	17.1	10	2.5	1
0	264	1	37	170	56	19.3772	0	0	121			10	10.6	14.1	7.52	159	46.1	43.6	1.05734	3.38	210	35	15	41.4	26.8	4.4	61	337.9	0.5	4.6	2.36	1.33	5.86	6.47	0.94	2.12	0.98	1.42	5.5	149.94	10.8508	6.23404	0.89	1.74	4.12	18.33	10	2.2	1
0	265	1	37	173	86	28.7347	0	0	142			8.8	11.5	9	7.2	169	58.5	21.8	2.68349	2.31	100	42	21	44.2	32	6.5	64	387	1.01	4.6	2.37	1.11	4.38	1.16	1.1	2.26	1.03	0.76	19.3	141.49	9.00423	3.98182	2.52	2.71	5.73	20.92	10	2.2	1
0	270	1	61	170	75	25.9516	1	0	147	138	9	6.8	9.7	10.9	8.47	175	55.8	35.6	1.56742	2.18	78	21	13	40.2	27.7	7.74	103.1	278.3	1.3	4.42	2.3	1.07	5.48	2.01	1.06	2.98	1.19	1	33.9	67.16	9.29612	5.16981	2.07	2.92	4.86	16.78	10	23.5	3
0	271	1	58	180	90	27.7778	1	1	150	150	0	6.6	12	8.2	5.89	119	3.61	26.8	0.134701	2.03	24	14	11	37.3	25	4.91	56.5	218.1	0.95	4.5	2.17	1.38	4.09	2.08	0.88	2.22	1.03	0.92	12	106.97	9.3005	4.64773	1.25	4	4.84	17.52	10	22.7	3
0	273	0	49	158	59	23.634	0	0	136	121	15	11.5	16.2	9.3	8.1	1139	50.6	41.8	1.21053	1.95	190	116	43	36.7	26	5.82	52.4	241.6	0.76	4.19	2.19	1.04	4.86	1.96	1.2	2.43	1.21	0.91	22.9	124.82	9.79635	4.05	0.96	1.66	4.79	17.6	10	4.4	1
0	279	1	48	172	73	24.6755	0	0	122	117	5	11.8	15.3	13	5.9	150	53.7	37.1	1.44744	2.25	190	17	12	42.6	21.6	4.99	82.1	318.1	0.74	4.6	2.45	1.33	6.53	4.08	1.18	3.29	1.17	1.43	6.5	96.91	10.5553	5.5339	1.72	1.06	4.87	14.86	10	5.8	1
0	283	1	49	168	68	24.093	1	0	129	126	3	10.3	14.3	11.6	8.73	152	57.3	32.9	1.74164	2.93	330	19	12	45.4	25.8	7.06	83.1	232.4	1.01	4.37	2.78	1.25	5.1	2.75	1.1	2.23	1.14	1.07	4	94.84	10.0248	4.63636	1.75	2.81	5.28	21.41	10	9.9	1
0	286	1	75	160	78	30.4688	1	1	170	151	19	11.8	15.8	10	5.47	163	53.9	37.6	1.43351	3.3	530	29	19	32.6	24.8	5.8	71	255.9	1.01	4	2.31	1.17	4.93	1.89	0.84	2.59	0.85	0.94	10.4	95.56	9.78574	5.86905	0.93	1.61	4.56	15.65	3	57.1	3
0	288	1	48	175	71	23.1837	1	0	118	120	2	6	15.1	11.5	5.05	135	45.8	45.5	1.00659	2.13	280	16	11	39.9	21.7	3.8	81.1	313	1	4.18	2.22	1.21	3.65	2.78	1.3	2.12	0.88	1.1	12.8	98.36	9.49527	2.80769	1.85	0.97	4.34	15.66	10	6	1
0	292	1	55	175	70.5	23.0204	1	0	113			14	22.9	12	4.62	136.2	59.7	29.61	2.01621	3.43	170	28	13	40.4	24	5.29	83.6	232.7	0.92	4.29	2.27	1.02	5.24	2.1	1.06	2.72	1.27	1.05	5.1	90.27	10.0621	4.9434	1.57	0.6	3.87	19.35	10	13.2	2
0	293	0	51	158	62.5	25.0361	0	0	133	140	7	10.7	18.8	14.4	6.68	135	75	18	4.16667	2.56	310	16	12	40.6	25.5	3.6	81.6	180.8	0.86	4.67	2.37	1.19	5.35	1.67	1.88	2.15	1.57	0.83	7.1	72.05	9.56413	2.84574	1.38	3.17	3.62	13.27	10	3.9	1
0	294	0	47	172	69	23.3234	0	0	134			9.9	17.6	9.5	6.37	131	60.1	29.9	2.01003	1.81	290	18	16	40.2	25.4	4.7	68.8	197.7	1	4.19	2.27	1.61	3.69	2.35	1.18	2.12	1.02	1.1	5.9	91.08	9.82801	3.12712	1.77	2.81	4.98	16.12	10	2.9	1
0	297	0	62	165	69	25.3444	0	1	134	128	6	14.4	18.8	15.6	6.28	135.9	66.83	25.99	2.57137	2.33	4700	12	8	33.1	18.8	5.7	47	267.3	0.88	4.2	2.22	1.7	3.69	1.17	1.3	1.61	1.26	0.68	10	129.94	9.50529	2.83846	0.94	0.28	3.57	18.15	10	9.9	1
0	298	1	30	175	70	22.8571	1	0	120			10.6	17.6	13.2	5.79	179	55.3	34.8	1.58908	1.98	50	21	10	43	26.6	6.8	50	256	0.53	4.3	2.37	1.41	7.83	2.45	0.86	3.89	1.08	1.52	8.9	200.3	9.938	9.10465	0.88	0.92	4.79	20.64	10	2.6	1
0	299	0	55	163	69.5	26.1583	0	1	141	137	4	9.6	14.3	9.5	6.49	154	53.5	34.8	1.53736	2.54	170	33	16	37.4	26.8	4.16	45.1	283.4	0.86	4.13	2.35	1.29	5.35	5.21	1.12	2.18	1.3	1.24	40.8	143.47	10.5934	4.77679	2.56	3.21	5.62	19.88	10	9.5	1
0	300	1	38	171	71	24.281	0	1	144	146	2	10.6	16.1	9.9	7.12	156	50.6	40.2	1.25871	2.33	10	54	19	38.6	23.2	3.4	68.4	309.3	0.91	3.71	2.27	1.45	6.92	13.52	0.75	3.65	1.17	2.14	29.8	129.64	11.6461	9.22667	3.32	1.47	5.16	17.45	10	11.1	2
0	302	0	45	156	55	22.6003	0	0	147			10.6	15.1	8	5.57	87.6	3.15	36.3	0.0867769	2.48	840	50	26	41.6	21.2	3.1	57	269.8	0.69	4.77	2.38	1.43	3.48	2.97	1.01	1.51	1.11	1.1	11.5	115.96	10.1305	3.44554	2.15	3.52	5.01	13.72	10	3	1
0	303	1	49	176	66	21.3068	1	0	129	126	3	8.2	15.9	10.7	7.2	152.3	43.1	46.92	0.918585	1.78	100	20	11	43.3	21.6	4.28	89.5	351.9	1.12	4.84	2.37	0.99	5.13	14.59	0.73	3.2	1.13	1.63	6.1	86.7	11.4655	7.0274	0.97	12.73	5.88	17.98	10	14.6	2
0	309	1	38	170	62	21.4533	1	0	112	134	22	11.3	14.3	10.9	5.63	137	55.8	34.1	1.63636	2.56	50	38	24	44.8	24.8	3.92	57.1	207.9	0.77	4.19	2.35	1.33	5.65	6.1	1.4	2.37	1.41	1.6	14	161.27	10.9142	4.03571	1.06	1.65	5.54	19.73	10	3.6	1
0	310	1	72	174	69	22.7903	0	0	167	146	21	11.8	18.3	10.1	8.73	158	47.7	41.8	1.14115	2.96	280	37	28	40.2	24.4	6.69	69.8	260.7	0.9	4.61	2.35	1.02	4.19	2.08	0.83	2.17	1.04	0.9	21	99.63	9.88153	5.04819	2.45	1.78	4.38	17.05	6	35.8	3
0	313	1	47	176	82.5	26.6335	1	1	130	116	14	9.1	12.8	10.5	6.9	142	66.2	22.6	2.9292	3.28	120	42	17	39.5	25.6	4.49	64.7	360.8	0.45	4.53	2.52	0.92	3.77	2.4	0.73	2.57	1	0.91	30	130.16	9.76481	5.16438	1.45	2.02	5.03	20.56	10	15.7	2
0	316	1	33	172	75	25.3515	1	0	120			9.8	11.7	11.3	7.56	166	51.4	41	1.25366	2.11	100	39	14	34.5	20.5	4.45	65.7	401.9	0.64	4.04	2.33	1.16	3.32	5.23	0.73	1.34	1.07	1.03	6.7	140.98	10.6179	4.54795	1.38	1.97	4.18	17.72	10	2.1	1
0	317	1	32	171	91	31.1207	1	0	123	118	5	13.9	19.8	15.8	4.34	147	56	30.3	1.84818	2.52	140	40	15	39.7	22.4	4.7	66	268.1	0.58	4.5	2.19	1.47	5.28	4.98	1.12	1.34	1.2	0.9	11.6	141.19	10.9184	4.71429	1.22	1.03	4.56	19.43	10	2.3	1
0	319	1	59	177	78	24.8971	1	1	114	106	89	13.1	16.8	14.4	4.56	118	44.3	40	1.1075	3.18	400	15	9	33.7	23.1	5.4	53	229.2	0.85	4.3	2.24	1.2	5.44	1.22	1.13	2.92	1.29	0.96	19.5	152.27	9.45253	4.81416	1.16	2.51	3.27	13.81	10	20	2
0	325	0	60	155	56	23.3091	0	0	157	137	20	8.7	14.2	9.4	5.09	120	63.7	30.1	2.11628	3.5	280	18	7	38.9	25.6	4.87	64.5	125.7	0.77	4.16	2.37	1.26	3.78	2.73	1.15	2.12	1.11	1.63	18.4	89.88	9.84869	3.28696	1.57	2.72	3.41	14.97	10	10.6	2
0	326	1	30	169	91.5	32.0367	0	0	115			9.9	14.7	8.5	5.89	108	61.2	30.2	2.02649	2.36	120	175	79	41.9	23.2	6.2	65	285.8	0.58	4.1	2.34	1.05	5.1	3.66	0.85	2.3	1.11	1.17	20.1	145.86	10.2711	6	1.91	1.26	4.09	17.23	10	1	1
0	327	1	32	175	85	27.7551	1	0	123			14.3	18	12.2	7.46	155	46.9	46.1	1.01735	2.51	100	37	17	37.6	24.4	5.04	90.6	385	0.61	4.45	2.42	1.11	5.46	6.41	0.8	2.21	0.93	1.51	5.9	96.27	11.1992	6.825	1.73	2.89	4.27	18.66	10	2.8	1
0	330	0	65	154	53	22.3478	0	0	147	120	27	8.8	16.7	17.7	5.8	149	78.2	16.5	4.73939	2.77	350	16	9	33.4	22.2	5.3	52	330.3	0.88	4.2	2.24	1.27	5.15	2.61	1	2.62	1.12	1.09	16.1	112.59	9.81516	5.15	1.03	1.3	2.9	20.15	10	18.3	2
0	331	1	45	181	88	26.8612	0	0	129			10.6	18.3	11.6	6.19	148	53.7	38	1.41316	2.27	150	30	17	43.4	27.5	6.71	67.3	367.9	0.78	4.05	2.5	1.31	7.25	8.31	0.89	1.53	1.12	1.75	8.1	125.87	11.1594	8.14607	1.27	2.39	4.41	18.87	10	7.6	1
0	332	1	38	172	119	40.2244	1	0	113	113	0	7.1	13.9	9	6.57	147	42.6	47	0.906383	3.12	280	125	52	39	21.6	5.38	78.1	421.1	0.72	4.99	2.43	1.24	5.91	2.47	0.89	3.04	0.95	1.17	5.2	110.44	9.54538	6.64045	3.11	3.59	4.75	16.68	10	6.7	1
0	333	0	59	160	66	25.7812	0	1	145	103	42	9.5	18.5	8.5	8.89	144	60.1	33.3	1.8048	2.68	440	66	32	33.9	29.1	5.78	58.2	288.8	0.78	2.91	2.42	1.31	5.04	2.93	0.93	2.54	1.06	1.11	46.4	102.49	10.0074	5.41935	2.37	1.89	5.15	15.66	10	17.3	2
0	334	1	33	165	75	27.5482	0	0	148			6.2	9.9	8.8	5.52	155	50.2	38.1	1.31759	2.13	180	70	27	43.3	23.3	4.83	75.8	289.8	0.69	4.38	2.39	1.2	7.63	2.89	0.86	1.53	1.02	0.88	10	118.6	9.56687	8.87209	2.34	1.66	5.89	27.79	10	3.4	1
0	335	1	41	170	62	21.4533	1	1	111	115	4	7.9	15.8	8.4	5.38	167	65.8	23.6	2.78814	2.86	370	38	18	45.1	25.1	6.16	62.2	369.7	0.69	4.46	2.51	1.12	3.57	1.19	1.32	1.37	1.55	0.53	9.8	142.39	8.92188	2.70455	1.62	1.46	5.79	20.3	10	5.6	1
0	341	1	56	170	75	25.9516	1	0	99	112	13	9.8	13.6	12.2	5.86	159	54.5	36.3	1.50138	2.86	190	14	9	37.6	21.2	4.67	67.3	251.5	0.73	4.43	2.24	0.96	5.46	2.79	0.78	2.93	1.12	1.15	10.9	116.51	9.98949	7	1.37	0.78	3.81	18.97	10	19.1	2
0	342	1	40	172	69	23.3234	1	0	137			5.2	10.4	7.5	9.79	174	52.4	39.4	1.32995	2.16	180	15	8	41.2	22.5	6.44	78.7	229.6	0.65	4.36	2.39	1.61	4.82	4.1	0.76	2.47	0.94	1.23	10.8	107.89	9.74071	6.34211	2.46	3.03	4.58	16.49	10	7.3	1
0	345	1	44	176	62	20.0155	1	0	134	115	19	10.8	17.4	11.9	5.72	157	50.5	37.1	1.36119	2.59	400	49	61	24	41.2	22.5	73.6	287.5	0.68	4.26	2.56	1.51	5.11	2.87	1.04	2.69	1.18	1.11	11	113.76	10.1149	4.91346	1.53	1.68	4.21	15.37	10	9.3	1
0	347	0	43	155	58.5	24.3496	0	0	141	111	30	11.4	11.6	9.5	7.26	142.6	53.6	38.16	1.40461	2.86	170	34	15	41.2	20.22	5.45	52.5	207.6	0.91	5.02	2.44	1.05	6.99	2.08	1.47	4.28	1.33	4.28	16.4	129.9	9.84704	4.7551	2.11	1.25	4.49	16.36	10	3.9	1
0	349	1	30	160	63	24.6094	1	0	131			7.8	11	8.6	9.48	147	46.8	44.2	1.05882	2.42	120	44	15	39.2	22.8	5.56	62.8	320.8	0.73	4.26	2.25	1.3	4.35	2.72	0.71	2.29	0.88	1.01	7.7	152.06	9.73582	6.12676	2.11	1.25	4.49	16.36	10	1.9	1
0	351	1	41	170	79	27.3356	1	1	145	136	9	12.6	15.4	11.4	6.53	156	48	42.1	1.14014	2.12	170	35	16	36.8	23.7	4.3	72	475.2	0.95	4	2.18	1.32	5.58	6.06	0.89	2.47	1.25	1.5	19.2	119.31	11.0165	6.26966	1.3	2.98	4.38	18.19	10	17	2
0	354	0	33	158	64	25.6369	0	0	127			8.3	13.8	14.3	4.26	123	57.8	28.3	2.0424	2.69	120	16	10	33.9	25.5	4.56	55.9	248	0.59	4.07	2.45	1.36	3.79	1.01	1.34	1.89	1.24	0.65	8.7	129.17	8.80727	2.82836	0.98	3.37	3.68	13.7	10	1	1
0	357	0	59	156	56	23.0112	0	0	157	168	11	12.6	18	11.5	3.95	132	54.3	37.8	1.43651	1.84	400	21	11	38.9	24.8	5.47	57.1	198.3	0.53	4.33	2.52	1.2	4.91	2.18	1.27	2.49	1.52	0.99	7.8	104.88	9.99408	3.86614	1.41	2.3	5.2	19.69	10	10.1	2
0	358	1	49	173	74	24.7252	1	0	130			7	16.6	10.1	8.11	139	42.2	46.7	0.90364	1.87	170	56	24	38.4	25.1	4.23	75.3	310.7	0.7	4.43	2.27	1.12	3.69	2.19	0.9	1.95	1.19	0.74	11	106.84	9.41087	4.1	4.23	1.14	4.9	18.6	10	10	2
0	361	1	44	170	72	24.9135	1	1	130	120	10	9.4	12.9	11.7	5.6	132	34.5	56.5	0.610619	2.87	90	23	11	33.5	30.9	8	64	297.4	0.72	4	2.24	1.2	5.52	1.56	1.1	3.17	1.1	1.02	11.5	134.7	9.36646	5.01818	1.92	1.04	4.23	14.96	10	12.9	2
0	362	1	51	76	170	294.321	1	1	126	107	19	5.7	10.4	11.5	5.28	140	42.2	43.5	0.970115	1.62	1010	19	12	32.7	23.7	4.94	84.9	300.4	1.07	3.37	2.13	1.26	3.4	2.29	0.81	1.49	0.9	0.69	6.4	91.12	9.25008	4.19753	0.52	2.03	4.23	17.52	10	17.4	2
0	367	1	51	170	76	26.2976	0	0	127	112	15	8.4	12.9	11.8	8.71	139.7	71.73	22.32	3.21371	2.78	750	15	10	43.2	22.3	3.78	67.3	290.3	0.9	4.31	2.27	1.11	3.79	2.33	1.02	1.95	1.13	0.82	27.2	120.67	9.65516	3.71569	2.31	1.11	4.5	19.02	10	6.3	1
0	369	0	51	158	48	19.2277	0	1	132	131	1	17.6	24.3	12.8	7.64	148	60.2	31.5	1.91111	2.96	490	107	42	35.5	27.5	4.1	48	228.4	0.76	4.32	2.36	1.11	2.29	0.69	1.13	0.72	1.08	0.31	15	136.85	9.1779	2.02655	0.88	1.78	5.16	25.44	10	4.3	1
0	370	1	34	170	74	25.6055	0	0	140	130	10	8.9	15.2	11	7.63	151	63.3	26.1	2.42529	2.56	80	19	12	38.2	21.2	4.2	53	208.7	0.88	4.3	2.41	1.5	3.75	3	0.87	1.87	1	0.96	11.9	181.5	9.96573	4.31034	2.79	2.33	4.49	16.12	10	1.7	1
0	371	0	55	160	83	32.4219	0	1	120	113	7	7.1	7.9	7.6	5.06	120	55.9	33.1	1.68882	3.21	350	35	16	38.6	28	4.6	54.2	284.3	0.73	4.75	2.38	0.95	4.76	2	1.03	2.43	1.1	0.94	229.6	114.88	9.3343	4.62136	1.25	3.32	4.86	11.41	11	8.1	1
0	374	1	44	175	87	28.4082	1	0	140	152	·12	16.3	15.2	12.3	4.86	143	48.9	39	1.25385	2.21	200	108	49	33.4	26.5	4.8	59	288.2	0.6	4.2	2.35	1.27	3.8	2.95	0.66	1.71	0.86	0.98	27.7	148.62	10.554	5.75758	2.28	1.28	3.8	17.81	10	11.2	2
0	375	0	41	160	76	29.6875	0	0	109	90	19	9.2	19.2	6.2	5.83	128	50.4	41.5	1.21446	2.22	100	34	20	38.4	20.4	2.63	52.1	252.4	0.62	4.16	2.14	1.33	3.92	2.39	1.3	1.8	1.27	0.84	7.8	132.96	9.77156	3.01538	1.24	2.42	4.77	16.61	10	1.7	1
0	380	0	62	161	100	38.5788	0	1	145	118	27	14.3	19.6	11.1	5	137	63.2	28.5	2.21754	4.27	2720	88	26	33.7	24.8	7.43	80.6	167.6	1.09	3.98	2.28	0.68	1.68	1.89	1.33	1.99	1.14	0.85	7.6	67.69	9.9779	1.26316	3.01	1.67	5.25	16.44	10	10.8	2
0	381	1	37	178	75	23.6713	0	0	138	128	10	13.1	15.5	11.3	8.43	140	78.8	11.8	6.67797	4.97	270	16	11	30.9	26.7	4.6	48	277.2	0.5	4.3	2.38	1.43	2.65	1.28	0.72	1.18	0.75	0.56	5.9	200.34	9.50053	3.68056	2.67	0.04	9.46	30.45	10	2	1
0	384	0	47	160	62	24.2188	0	1	145	135	10	12.7	12.1	9.5	7.58	135	44.6	45.7	0.97593	2.2	200	55	26	36.7	23.9	4.92	50.1	221.2	0.52	1.12	2.33	1.12	4.86	3.82	1.02	1.98	1.08	1.1	11.2	133.65	10.5629	4.76471	2.82	6.1	5.41	18.92	10	6.9	1
0	386	1	26	180	100	30.8642	1	0	133			8.9	13.1	10.4	8.65	156	53.3	36.7	1.45232	1.97	140	327	145	35	23	6.62	79.5	363.8	0.8	4.38	2.36	1.2	4.63	2.77	0.56	2.86	0.88	1.16	4.3	117.6	9.88596	8.26786	2.92	2.13	4.84	19.55	10	1.9	1
0	387	0	45	158	67	26.8386	0	0	113			12.3	14.3	9.8	6.9	131	60.1	29	2.07241	2.36	260	17	12	39	23.1	3.85	71.1	199.9	0.7	4.51	2.32	1.2	4.06	3.16	0.86	1.77	1	0.99	6	88.77	10.3412	4.72093	1.98	3.66	4.45	14.51	10	2.6	1
0	391	0	50	150	59	26.2222	0	1	167	148	19	10.6	14.1	10.7	7.29	142	62.9	25.4	2.47638	2.36	150	45	23	38.2	22.7	7.74	58.7	222.7	0.71	4.31	2.35	1.43	4.17	2.33	1.27	1.56	1.15	0.71	11.7	108.05	9.88778	3.28346	2.35	1.96	4.84	15.67	10	8.9	1
0	392	0	41	166	74	26.8544	0	1	139	127	12	12.4	14.5	12.5	8.69	156	51.6	39.7	1.29975	2.31	430	84	33	39.2	22.1	6.4	48	280.8	0.49	4	2.37	1.4	5.67	3.02	1.38	2.67	1.23	1.1	15.8	146.81	10.304	4.1087	1.97	4.29	4.87	14.56	10	4.8	1
0	396	0	59	150	59	26.2222	0	1	177	156	21	9.4	12.9	13.2	6.65	106	64.8	24.1	2.6888	2.36	620	13	16	36.1	23.3	4.95	89.4	380.7	0.8	4.77	2.44	1.22	5.93	3.27	1.19	2.84	1.35	1.1	18.8	60.99	10.1066	4.98319	1.22	4.16	3.59	16.24	10	19	2
0	398	0	40	158	45	18.026	0	0	130	115	15	12.2	24.5	10.9	9.05	157	79	15.1	5.23179	2.09	130	11	8	36.6	24.8	3.78	63.3	197.2	0.51	4.84	2.34	1.17	4.7	1.13	1.28	2.31	1.19	0.76	15.6	105.81	9.30472	3.67188	0.54	1.67	3.92	15.71	10	1.9	1
0	399	1	41	182	93	28.0763	1	1	144	136	8	8.9	11.4	10.9	8.79	145	50.4	38.4	1.3125	1.83	100	47	22	41.3	25	5.5	63	443	0.67	4.4	2.42	1.4	4.44	3.46	0.62	2.61	0.87	1.11	11.2	140.21	10.1084	7.16129	1.66	1.68	5.62	14.47	10	19.4	2
0	404	0	59	165	65	23.8751	0	1	153	153	0	8.8	16.5	12.5	7.04	140	66.4	26.6	2.49624	2.78	280	23	16	34.8	21.7	6.02	68.6	194.7	0.6	4.12	2.41	1.24	5.73	1.83	1.02	3.24	1.19	1	10	84.01	9.46013	5.61765	1.55	3.14	4.84	17.78	10	14.2	2
0	405	1	34	175	80	26.1224	1	0	148	131	17	8.3	12.4	9.7	7.34	169	49.9	40.5	1.2321	2.09	100	21	14	39.8	23	3.28	60.9	256.6	0.51	4.53	2.53	1.43	5.32	11.41	1.02	3.21	1.05	1.24	16.7	153.44	11.2318	5.21569	1.2	2.04	4.41	17.35	10	6	1
0	407	1	32	173	80	26.7299	0	0	135	140	5	10	15.5	11.5	6.66	161	55.5	33.1	1.67674	2.09	180	21	12	38.9	21.7	6.11	101.3	295.7	0.59	4.62	2.37	1.16	5.29	1.86	0.92	2.91	1.15	0.92	10.7	84.11	9.60422	5.75	1.1	1.34	5	17.7	10	1.5	1
0	409	0	65	160	70	27.3438	0	1	158	133	25	7.7	14.8	8.5	5.23	130	51.8	37.7	1.37401	2.28	290	18	13	36.6	27.6	5.85	78.7	335	0.67	4.47	2.46	1.09	5.19	2.54	1.42	2.5	1.26	1.14	9.2	68.22	9.65445	3.65493	1.82	4.83	5.15	14.47	10	18.5	2
0	410	0	41	158	52	20.83	0	0	135	117	18	5.4	6.6	6.3	6.82	123	55.1	37.7	1.46154	2.31	160	10	10	36.5	21.5	3.25	70.4	171.2	0.52	4.46	2.34	1.28	4.18	0.69	1.87	1.79	1.25	0.58	4.7	92.4	7.9964	2.23529	1.68	0.99	4.37	13.52	10	1.8	1
0	414	1	33	173	80	26.7299	1	1	158	137	21	6.9	8.7	7.3	7.9	150	53.5	37.1	1.44205	2.33	100	20	13	37.9	26.3	6	67	359.9	0.59	4.3	2.18	1.31	5.53	4.78	0.8	2.33	0.97	1.09	10	137.68	10.177	6.9125	3.31	4.1	5.29	16.32	10	15.4	2
0	417	1	48	170	75	25.9516	1	1	150	113	37	8.1	13.3	8.5	4.93	155.3	49.1	42.9	1.14452	1.99	57	45	20	39.6	21	3.21	77.6	284.1	1.31	4.05	2.38	1.17	4.24	4.44	0.82	2.07	1.22	1.16	6	103.75	10.2636	5.17073	2.11	3.7	5.27	17.35	8	27.6	3
0	419	0	53	162	71	27.0538	0	1	135	130	5	8.3	13.2	9.7	6.72	142	64	26.9	2.37918	2.57	230	27	13	36.9	23	3.42	71	223.5	0.6	4.06	2.43	1.45	4.48	5.31	0.77	1.69	1.23	1.14	14.9	84.06	10.4669	5.81818	2.4	5.68	4.58	12.71	10	9.5	1
0	423	1	58	181	85	25.9455	1	1	122	100	22	16.4	20.9	13.5	6.88	140	4.44	24	0.185	1.9	180	17	10	36.8	24.1	9.2	75	423.3	1.32	4.4	2.36	0.79	2.89	5.13	0.82	0.94	1.08	0.97	13.7	100.78	11.1134	3.52439	2.74	2.05	3.65	17.31	10	19.4	2
0	427	1	45	173	89	29.737	0	1	125	142	17	7.6	12.1	8.5	4.58	149	57.6	34.2	1.68421	1.99	120	32	14	38.6	21.8	5.24	117.4	419.4	0.77	4.04	2.36	1.19	5.55	3.68	0.95	2.82	1.22	1.36	233.4	64.23	10.0121	5.84211	2.5	7.85	4.68	16.12	9	9.2	1
0	436	0	59	163	80	30.1103	0	1	146	101	45	13.1	16.2	11.2	5.95	145	56.1	35.7	1.57143	2.26	120	25	14	32.9	23.4	5.1	55	252.6	0.59	3.5	2.34	0.98	4.01	1.92	0.85	2.04	1.07	0.83	8	109.47	9.906	4.71765	0.88	2.19	4.19	18.18	9	16.2	2
0	441	1	40	172	71	23.9995	0	0	120			13.9	13.8	11.4	4.12	147	52.9	36.2	1.46133	2.39	100	22	11	35.7	21.1	7.2	49	333.4	0.48	4.4	2.35	1.29	5.37	7.24	0.72	1.67	1.12	1.36	57.6	191.33	11.2926	7.45833	1.04	2.24	4.35	16.95	9	3.7	1
0	443	0	64	165	65	23.8751	0	0	133	122	11	14.8	16	12.4	5.19	141	43.1	48.8	0.883197	1.98	200	17	14	36.4	30.2	4.8	43	181.1	0.45	3.4	2.33	1.04	5.38	2.05	1.06	2.94	1.26	0.99	8.5	142.67	10.0935	5.07547	0.6	1.82	4.13	14.3	9	13.5	2
0	447	1	59	165	60	22.0386	1	0	109	111	2	11	14.6	13.5	6.8	135	68.3	22.6	3.02212	1.85	100	20	14	38.9	26.8	6.7	47	241.7	0.46	3.9	2.42	1.2	5.55	3.39	1.25	2.05	1.28	1.11	3.9	176.08	10.2998	4.44	1.11	2.14	3.63	11.79	9	14.7	2
0	451	1	35	164	65	24.1672	0	0	132	100	32	12.9	14.6	12.9	6.67	149	56.4	32.2	1.75155	2.2	230	35	9	32.2	33.8	5.9	43	295.5	0.45	3.8	2.34	1.27	5	3.13	1.12	2.33	1.16	1.05	5.3	232.07	10.3793	4.46429	0.63	1.46	4.36	13.67	9	2.1	1
0	459	0	65	155	52	21.6441	0	1	170	147	23	8.6	17	11.1	5.37	138	41.3	43	0.960465	1.94	210	20	11	34.7	23.6	3.6	61.8	168.9	0.63	4.49	2.26	1.29	5.82	2.29	1.25	2.64	1.19	1	7.4	91.38	9.66138	4.656	1.22	2.44	4.31	17.71	9	23	3
0	460	1	66	169	66	23.1084	0	1	126	115	11	8.1	19.9	13.4	5.9	129	56.1	32	1.75313	2.39	1170	32	17	31	24.8	4.41	82.8	195.4	0.83	3.94	2.3	1.03	4.01	1.55	0.82	2.07	0.88	0.8	6.5	84.53	9.21118	4.89024	2.02	1.18	3	15.68	9	19.9	2
0	462	1	36	175	80	26.1224	1	0	115			12.2	16.9	13.4	5.39	146	48.9	40.5	1.20741	2.12	120	23	10	35.9	26.4	4.7	65.2	220.5	0.49	4.54	2.35	1.21	7.49	6.15	0.78	2.78	1.08	1.72	19.8	139.32	10.999	9.60256	2.99	1.79	3.67	15.32	9	6.7	1
0	467	1	49	170	52	17.9931	0	0	122	126	4	9.1	12.2	8.6	6.81	141	44.6	47.2	0.944915	2.2	110	18	14	37.5	23.8	4.03	67.5	143.7	0.56	4.28	2.45	1.15	5.77	1.78	1.45	2.72	1.41	1	5	121.94	9.46595	3.97931	4.52	3.54	4.32	13.54	9	4.8	1
0	470	1	36	173	75	25.0593	1	0	135	110	25	11.5	14.3	13.7	8.07	146	56.8	34.9	1.62751	2	430	13	4	32.7	22.6	5.66	72.8	206	0.54	4.09	2.29	1.27	4.21	1.82	0.66	2.95	0.98	0.95	18.2	121.93	9.72225	6.37879	1.11	1.71	4.03	15.95	9	6.4	1
0	475	1	38	175	75	24.4898	1	0	128	115	13	9.2	14.1	13.2	7.53	153	54.5	34	1.60294	2.23	100	36	19	39.8	21.5	3.27	78.2	274.9	0.59	4.32	2.37	1.06	5.82	2.79	0.89	2.3	1.15	1.24	78.5	110.27	9.92631	6.53933	1.39	4.43	5.34	18.52	9	6.4	1
0	476	0	54	160	57	22.2656	0	0	128			7.5	16.5	13	5.67	104	53.5	39.1	1.36829	1.98	100	36	19	35.4	25.5	4.27	52.8	181.4	0.52	4.68	2.29	1.1	4.5	1.54	1.2	2.4	1.19	0.85	9.9	119.41	9.12775	3.75	1.13	1.8	4.11	13.87	9	4.8	1
0	478	1	49	175	75	24.4898	0	0	124	109	15	6.7	17.5	14.4	7.16	152	37	47.1	0.785563	2.56	100	23	16	33.4	23	5.74	96.8	407.5	0.62	4.1	2.27	0.99	4.47	1.64	0.75	1.87	0.96	0.92	39.9	78.86	9.07787	5.96	0.65	0.71	3.74	18.78	9	7.6	1
0	480	1	54	171	65	22.2291	1	0	143	136	7	7.7	9.9	12.4	6.89	162	51.9	38.7	1.34109	2.2	120	24	11	37	24.6	4.27	80.5	267.2	0.53	4.37	2.37	1.18	4.35	1.91	0.88	2.62	0.98	0.83	4.5	95.15	9.36939	4.94318	0.74	0.83	4.52	18.16	9	18.1	2
0	487	1	43	175	78	25.4694	1	1	138	125	13	13.8	13.9	15.2	6.46	150	58.3	31.1	1.8746	2.11	100	18	10	38.4	23.4	5.87	74.2	226.9	0.63	4.92	2.09	1.18	6.09	1.64	1.16	3.16	1.18	0.98	4.9	113.44	9.80043	5.25	0.84	2.82	4.16	17.74	9	16.7	2
0	488	1	50	181	82	25.0298	1	0	145	123	22	8.4	7.7	12.8	8.92	148	45.8	46.3	0.989201	2.3	110	19	12	32.8	25	6.29	83.3	194.7	0.66	4.75	2.44	1.14	3.06	1.25	0.91	1.42	1	0.52	3.3	93.9	9.03244	3.36264	0.99	1.88	1.22	14.98	9	13.7	2
0	490	1	36	162	75	28.578	0	0	148	139	9	10	14.5	11.1	5.34	159.4	51.1	45.7	1.11816	2.52	100	38	17	41.5	26	4.6	76.9	267.9	0.48	4.33	2.73	0.86	6.25	3.32	1.06	3.5	1.28	1.19	3.4	114.12	10.1836	5.89623	1.97	1.17	5.05	15.33	9	3.3	1
0	491	1	69	170	82	28.3737	0	1	172	149	23	6.4	6.9	7.1	4.93	148	55.2	33.5	1.64776	3.1	270	29	14	39.6	25.3	4.69	78.2	361.2	0.68	4.51	2.42	1.24	4.09	2.25	0.81	1.97	1.09	0.83	6	88.69	9.34829	5.04938	1.02	2.07	5.04	16.06	5	35.2	3
0	494	0	63	150	60	26.6667	0	0	150			8.8	14.9	13.4	5.41	136	48.2	43.6	1.1055	2.25	140	16	11	36.5	23.4	3.78	64.1	231.4	0.55	4.01	2.28	1.02	4.28	1.98	0.86	1.94	1.05	0.79	5.4	88.67	9.53891	4.97674	1.44	1.01	4.05	19.42	9	13.3	2
0	495	1	43	176	75	24.2123	1	0	151	136	15	8.7	12.6	7.1	4.91	177	58.7	31	1.89355	2.68	100	21	15	39.2	25.7	5.39	67	295.9	0.56	4.75	2.37	1.32	5.18	2.08	0.92	2.73	1.04	0.94	4.4	128.34	9.57675	5.63043	2.06	5.53	4.59	14.96	9	13.1	2
0	497	1	38	170	74	25.6055	0	0	122	119	3	10.2	15.4	10	5.74	153	54.8	32.4	1.69136	2.49	100	67	24	36.9	23.9	4.16	81.6	345.9	0.55	4.23	2.35	1.07	5.14	3.4	0.76	2.61	0.96	1.04	3.1	104.74	10.2272	6.76316	0.91	2.23	4.45	14.93	9	2.9	1
0	498	0	63	160	62.5	24.4141	0	1	133	139	6	8.3	16.9	8.3	6.39	139	60.1	32.5	1.84923	2.23	100	52	21	39.3	21.2	6.4	70	367.4	0.62	4.4	2.52	1.2	5.57	2	0.99	2.88	1.06	0.92	10.8	79.71	9.49047	5.62626	1.24	8.87	4.61	14.04	9	15.5	2
0	499	1	42	170	70	24.2215	0	0	122	117	5	8.2	6.2	7.2	5.82	150	55.1	35.8	1.53911	2.08	100	46	18	45.1	20	4.41	93.6	434.7	0.7	4.66	2.63	1.02	6.9	9.05	1.07	2.83	1.24	1.91	3.8	86.27	10.988	6.4486	2.12	2.59	4.62	13.03	9	4.1	1
0	500	1	26	175	54	17.6327	0	0	133			11	19.6	13	6.8	160	58.3	33.5	1.7403	1.93	110	13	21	46.7	25.9	4.4	70.9	207.6	0.62	5.48	2.54	1.04	4.42	13.36	0.59	1.36	1	1.37	14.7	135.06	11.6712	7.49153	0.98	1.56	4.45	16.27	9	0.6	1
0	501	0	45	155	55	22.8928	0	0	132	114	18	10.4	16.1	10.5	3.04	126	41.3	40.6	1.01724	2.74	770	16	20	32.7	22.7	3.28	44.3	212.9	0.62	4.41	2.44	1.49	3.48	1.38	1.07	1.47	1.04	0.56	5.8	157.28	9.34495	3.25234	1.17	0.01	20.4	58.3	9	2.8	1
0	503	0	48	160	74	28.9062	0	0	130			6.3	15.8	9.3	5.66	121	46.4	43.3	1.07159	2.01	190	123	41	36.2	21.9	2.67	57.9	222.4	0.51	4.46	2.34	1.08	5.7	2.06	1.25	2.92	1.19	0.95	4.2	111.41	9.24432	4.56	1.2	3.32	4.09	13.98	9	3.9	1
0	505	1	28	175	90	29.3878	0	0	126			9.9	14.9	12.9	8.19	164	55.6	31.5	1.76508	2.12	100	34	10	35	25	3.4	52	201	0.5	4.1	2.17	1.25	5.22	3.82	0.74	2.14	0.96	1.05	30	193.73	10.3138	7.05405	1.35	1.93	4.11	16.57	9	0.9	1
0	507	0	52	166	71	25.7657	0	1	134			6.6	9.2	6.4	5.7	135	42.5	47.7	0.890985	2.04	120	36	14	35	22.4	3.81	57.3	225.3	0.88	4.23	2.35	1.06	4.23	7.12	0.76	1.35	1.18	1.32	10.5	109.7	10.531	5.56579	2.45	1.62	1.07	12.78	9	8.2	1
0	509	1	32	171	70	23.939	1	0	120			14.5	23.6	16.1	4.5	141	39.3	54.6	0.71978	2.71	100	22	11	40.1	24	5.32	81	235.2	0.89	4.82	2.61	1.05	7.22	3.28	1	3.6	1.17	1.53	11.5	110.22	10.5431	7.22	1.21	3.13	3.76	15.73	9	2.5	1
0	510	1	58	175	70	22.8571	1	0	127	114	13	12.8	15.7	14.5	5.78	147	53.1	37.5	1.416	2.12	100	9	27	31.9	20.2	4.79	78.7	196.2	0.65	4.16	2.3	0.96	3.37	0.87	1.12	1.49	1.2	0.57	5.7	95.08	9.09125	3.00893	1.22	1.54	3.02	14.56	9	14.6	2
0	514	1	33	173	95	31.7418	0	0	145			7.4	14.3	10.2	10.3	158	48.6	41	1.18537	2.58	100	44	14	44.3	20.3	4.76	78.1	308.1	0.66	4.89	2.56	1.39	5.05	10.31	0.89	1.4	1.17	1.72	16.2	114.39	11.0157	5.67416	4.12	4.26	4	14.97	9	2.2	1
0	516	1	32	181	103	31.4398	0	0	134			11.4	17.8	10.2	6.42	135	55	36.8	1.49457	2.93	100	48	39	48.9	22.6	4.6	82	440.1	0.63	4.15	2.35	1.4	7.2	13.5	1.25	1.27	1.04	1.12	79.1	108.6	11.7174	5.76	2.68	5.8	3.63	14.34	9	1.7	1
0	520	1	67	160	64	25	0	1	150	150	0	12.2	19.2	13	6.2	152	50.4	33.3	1.51351	2.71	190	30	13	33.5	25.4	4	66.1	188.1	0.64	4.74	2.33	0.96	4.25	1.7	0.88	2.48	1.17	0.91	25	110.21	9.71313	4.82955	2.9	2.63	4.52	15.19	9	22.2	3
0	521	1	58	183	65	19.4094	1	1	114	118	4	7.3	8.6	7.2	6.35	132	52.4	37.4	1.40107	2.38	100	19	10	53.3	22.6	6.52	75.8	243.1	0.56	4.6	2.18	1.16	2.7	0.96	1	1.12	1.14	0.45	12.7	99.49	8.62811	2.7	1.77	2.58	4.54	14.32	9	13.6	2
0	522	1	50	178	89	28.0899	1	0	141	125	16	12	19.1	11.1	8.26	154	46.9	42.2	1.11137	2.71	170	38	19	36.1	26.7	5.31	87	396.1	0.89	4.81	2.57	1.68	4.72	2.77	0.89	2.23	1.13	1.04	9.2	89.09	10.1848	5.30337	1.6	1	4.34	17.96	9	17.3	2
0	523	1	42	170	77	26.6436	0	0	135	127	8	12.7	19.8	12.9	8.23	167	53.7	35.5	1.51268	1.97	100	32	14	35	22.3	5.28	74	235.7	0.75	4.59	2.36	1.12	5.44	3.16	0.8	2.37	1.08	1.22	6.8	114.61	10.3732	6.8	1.48	1.42	4.57	16.73	9	5.5	1
0	526	1	48	170	75	25.9516	1	1	135	130	5	10.7	18.4	10.5	5.91	154	55.3	39.1	1.41432	2.12	280	37	17	33	23.7	5.9	61	308.4	0.58	4.1	2.3	1.28	3.8	1.6	0.8	1.99	1	0.82	7.1	138.79	9.52131	4.75	1.64	1.1	3.35	15.15	9	16.5	2
0	529	1	47	182	92	27.7744	0	0	121	115	6	12	19.8	9.8	4.55	144	56.2	34.7	1.6196	2.68	100	38	18	33.9	22.4	5.5	64	327.3	0.6	3.9	2.42	1.19	3.92	1.1	0.78	1.96	0.93	0.73	11.4	131.89	9.26128	5.02564	1.58	4.26	2.97	14.63	9	5.1	1
0	530	1	38	175	75	24.4898	1	0	149	118	31	6.9	8.6	6.9	8.47	171.9	49.8	39.3	1.26718	1.74	1240	52	16	43.5	19.7	4.27	67.8	424.8	0.58	5.11	2.43	1.25	7.19	6.82	1.07	3.11	1.21	1.78	4.1	131.03	10.5324	6.71963	3.98	2.91	4.46	14.67	9	10.4	2
0	531	0	67	151	56	24.5603	0	0	130			11.5	16	15	7.6	131	48.7	43	1.13256	1.89	850	23	14	32.5	24.2	5.3	56	246.2	0.5	4.2	2.39	1.2	4.93	1.34	1.49	1.93	1.26	0.73	13.8	101.51	9.41608	3.30872	1.66	2.54	2.47	12.28	9	11.5	2
0	534	1	46	180	86	26.5432	1	1	139	134	5	7.4	17.1	10.8	8.32	161	48.7	40.6	1.19951	3.01	160	75	32	38.7	22.3	6	53	274.2	0.52	4.2	2.41	0.97	4.3	3.3	0.79	2.25	1.03	1.1	11.4	166.83	9.87646	5.44304	2.5	2.17	4.32	17.18	9	16.1	2
0	535	1	45	164	68	25.2826	1	0	143	113	30	13.6	13.5	11.8	5.45	167	57.3	32.7	1.75229	5.03	320	70	20	35.8	25.5	3.94	105	366.9	0.51	4.75	2.19	0.91	3.05	3.04	0.98	1.21	1.22	0.75	6.7	73.51	10.403	3.11224	1.91	1.24	3.84	14.22	9	10.5	2
0	536	1	50	182	85	25.6612	1	1	140	136	4	14.9	20.1	13.2	6.16	144	44.7	46.8	0.955128	2.18	100	21	9	37.7	24.3	5.05	81.6	185.5	0.51	4.59	2.27	0.89	4.03	1.99	0.79	2.49	1.04	1.03	5.7	96.27	10.0706	5.10127	0.91	1.51	3.5	15.38	9	16.3	2
0	538	1	34	163	61	22.9591	0	0	140	131	9	9	9.1	10.5	4.99	142	63.1	29.8	2.11745	2.49	260	8	9	26.5	14.9	3.8	66	316.9	0.58	4.67	2.03	2.41	2.47	1.42	0.64	1.24	0.9	0.65	19.4	139.22	9.22894	3.85938	1.56	1.33	4.2	15.13	9	1.4	1
0	539	0	53	158	60	24.0346	0	0	120			7	13.8	7.1	4.47	133	33.6	58.2	0.57732	1.99	180	25	15	41.2	23.4	4.77	68.8	248.5	0.37	4.31	2.35	1.44	4.23	8.11	0.79	1.3	1.24	1.4	8.5	87.32	10.7201	5.35443	1.91	4.36	3.83	12.99	9	5.3	1
0	541	1	35	175	79	25.7959	1	0	124	141	17	8.9	10.7	10.1	4.91	147	60	30.5	1.96721	1.96	210	14	11	36.3	23.3	5.49	65.7	188.2	0.38	3.84	2.26	1.03	3.96	2.61	1.03	1.53	1.1	0.89	7.9	139.01	9.82646	3.84466	1.9	3.09	3.79	12.52	9	3.7	1
0	542	1	40	175	65	21.2245	0	0	107			11.4	22.7	14.5	8.28	165	59.6	34.7	1.71758	2.64	100	49	23	39.4	21.8	4.48	90.2	229.8	0.58	4.03	2.36	1.22	5.55	2.97	0.94	2.75	1.18	1.3	7.3	91.49	10.2032	5.90426	0.77	0.95	3.72	18.3	9	2.4	1
0	554	1	57	171	68	23.255	1	0	118			8.2	10.7	8.5	5.94	152	28.3	61.6	0.459416	1.92	120	11	8	48.8	26.7	4.6	80	293.3	0.82	4.1	2.49	1.05	4.71	0.92	1.61	2.69	1.42	0.85	6.1	93.87	8.70182	2.92547	1.67	5.48	3.82	21.29	9	11.1	2
0	555	0	36	160	63.5	24.8047	0	0	140			13.2	12.9	11	6.36	142	54.6	38.4	1.42188	2.15	100	11	6	38.6	26.5	3.7	55	257	0.52	3.8	2.56	1.22	6.19	5.38	1.21	2.12	1.12	0.96	28.9	128.98	10.944	5.1157	1.38	2.72	3.73	14.43	9	2	1
0	557	1	38	178	73	23.04	0	0	121			7.1	11.4	7.3	5.76	151	63.2	28.7	2.20209	2.06	100	14	9	38.1	20.9	5.13	84.2	247.5	0.33	4.43	2.21	1.24	3.25	4.49	0.96	1.45	1.11	0.64	7.3	100.84	10.143	3.38542	1.28	1.18	4.02	13.68	9	1.5	1
0	565	1	56	175	78	25.4694	1	1	145	127	18	6.6	16.3	12.4	7	156	57.8	35.3	1.63739	3.35	430	19	11	33.3	23.3	4.63	65.8	226.2	0.56	3.83	2.24	1.21	4.52	1.26	1.43	2.2	1.28	0.69	7.5	119.72	8.79924	3.16084	1.31	0.92	3.83	15.27	9	17.8	2
0	566	1	49	182	74	22.3403	1	0	126			14.3	15.3	14.5	5.41	159	62.5	27.1	2.30627	2.12	110	19	11	36.2	24.5	8.3	64	269	0.62	4.4	2.47	1.35	5.94	3.01	1.15	3.21	1.25	1.17	17.2	130.05	10.4433	5.16522	1.75	1.3	3.62	15.71	9	11.3	2
0	567	1	34	168	64	22.6757	0	0	130			11	19.8	12.7	5.72	164	64.6	25.9	2.49421	2.52	110	17	11	40	21	4.59	73.9	316.8	0.8	4.31	2.42	1.09	4.69	2.66	0.78	2.64	1.16	1.14	6	121.44	10.0573	6.01282	1.62	0.86	3.48	19.02	9	1.6	1
0	569	1	39	184	80	23.6295	0	0	125			10	15.5	12.4	7.92	142	64.5	28.9	2.23183	2.23	100	15	9	36	23.9	4.95	81.9	220.9	0.53	4.33	2.4	1.09	5.51	1.14	1.06	2.08	1.14	0.92	6.8	103.54	9.11468	5.19811	0.99	1.04	4.65	15.48	9	2.4	1
0	570	0	48	157	55	22.3133	0	0	122			12	11.7	11.4	4.35	135	49.9	41.4	1.20531	2.19	210	17	10	36.4	21.2	2.12	48	152.5	0.43	4.06	2.37	1.1	5.37	3.03	1.27	2.16	1.34	1.03	6.6	139.76	10.2745	4.22835	1	4.5	3.53	12.97	9	3.1	1
0	572	1	51	165	62.5	22.9568	1	1	131	137	6	14.3	20.2	13.2	5.17	143	2.92	34.8	0.083908	2.97	140	17	10	35.5	20.1	11.5	61	356.5	0.52	3.8	2.4	1.15	3.92	1.94	0.63	2.26	1.03	0.95	9.2	135.9	10.004	6.22222	1.32	1.74	4.06	19.59	9	21.9	3
0	573	0	42	168	80	28.3447	0	0	120	118	2	11.4	15.3	10.1	7.95	131	57.8	34.7	1.66571	2.52	360	82	33	35.6	23	3.87	53.9	231.8	0.49	4.13	2.31	1	5.72	3.25	0.82	3.07	1.02	1.29	18.7	126.71	10.2933	6.97561	1.96	1.97	3.69	13.33	9	3.3	1
0	574	1	46	180	78.5	24.2284	1	0	128			7.66	11	6.3	8.43	164	52.4	39	1.34359	2.86	140	15	8	42.7	22.3	6.23	80.1	269.8	0.58	4.74	2.69	1.37	4.53	1.58	1.13	2.54	1.16	0.82	5.1	101.26	9.1745	4.00885	1.23	1.09	4.95	15.37	9	8	1
0	576	1	64	175	74	24.1633	1	0	150	156	6	12.4	20.5	11.2	6.45	136	47.5	38.1	1.24672	3.24	410	25	15	33.6	23.9	4.3	78	203.8	0.65	3.6	2.28	1.31	5.03	2.25	1.05	2.81	1.17	1.08	11.7	92.14	10.0097	4.79048	0.71	0.82	4.07	12.08	9	27.9	3
0	577	1	44	165	68.5	25.1607	0	0	110	112	2	12.6	20.6	11.4	5.66	149	57.3	35.8	1.60056	2.23	120	43	17	41.3	21.7	5.44	85.4	289.2	0.64	4.44	2.61	1.22	6.59	7.27	1.43	2.36	1.43	1.61	10.1	95.04	11.1985	4.60839	0.68	1.79	4.45	17.37	9	5.6	1
0	579	0	51	160	65	25.3906	0	1	146	129	17	9.1	14.4	10.5	6.27	138	59.4	34	1.74706	2.22	140	47	23	42	24.9	4.14	58.2	221.9	0.67	5.18	2.66	1.35	6.1	3.16	1.01	3.75	1.3	1.2	10	108.41	10.0399	6.0396	2.96	2.76	4.82	12.96	9	10.8	2
0	580	0	59	156	66	27.1203	0	1	160	135	25	15	18.4	13.8	4.48	149	44	40.7	1.08108	2.55	290	50	19	39.4	21.4	3.6	48	186.4	0.48	3.7	2.47	1.3	5.72	1.62	1.12	3.31	1.31	1.01	12.7	129.37	9.87154	5.10714	0.3	1.81	1.25	15.78	9	17.2	2
0	582	0	39	160	56	21.875	0	0	125			13.8	11.9	13.9	6.2	126	59.2	32.1	1.84424	3.4	340	17	11	31.3	23.3	3.15	61.8	208.5	0.52	4.02	2.28	1.09	4.04	1.97	1.31	1.94	1.31	0.77	14.9	109.69	9.98376	3.08397	1.04	2.8	3.73	15.14	9	1.4	1
0	583	0	53	165	79	29.0174	0	1	173	158	15	10.7	15	9.4	6.07	136	47.4	41.4	1.14493	2.12	180	51	23	37.4	27.2	3.29	61.2	302.9	0.76	4.13	2.39	1.25	5.17	7.14	0.74	1.84	1.15	1.12	29	100.6	11.017	6.98649	3.31	1.15	4.15	15.25	9	18.3	2
0	584	1	58	165	64.5	23.6915	1	0	134			6.2	10.5	6.8	7.9	133	51.3	34.7	1.47839	3.2	210	10	9	34.6	25.9	5.8	77.4	249	0.62	4.52	2.41	1.12	3.99	1.21	0.92	3.29	1.21	0.73	11.6	97.01	8.69623	4.33696	0.32	1.67	3.68	17.25	9	15.7	2
0	585	1	53	178	80	25.2493	0	1	123	122	1	10	15.5	12.3	8.67	127	70.9	21.9	3.23744	2.46	380	11	8	35.8	21	6.3	83	311.7	0.63	4.4	2.48	1.32	4.85	3.29	1.12	2.55	1.28	0.96	9.2	92.34	10.1745	4.33036	0.76	0.74	3.97	18.13	9	8.5	1
0	587	1	42	172	52	17.5771	1	0	111			11.4	19.1	17.7	5.39	150	61.9	32.5	1.90462	2.34	100	43	12	33.5	24.5	5.2	64	323.6	0.53	4	2.54	1.41	4.94	1.87	1.04	2.49	1.14	1.03	6.7	136.6	9.74061	4.75	0.35	1.98	3.96	15.77	9	4.8	1
0	588	1	50	166	57.5	20.8666	0	0	132	125	7	11.6	16.4	13.2	4.6	162	63.6	28.8	2.20833	2.04	100	24	12	34.1	27.2	3.5	63	223.5	0.53	3.8	2.38	1.14	5.36	1.55	0.97	2.38	1.11	0.95	12.7	131.62	9.57032	5.52577	0.5	1.74	4.13	16.59	9	7.7	1
0	589	1	31	172	64	21.6333	0	0	133	122	11	9.3	13	8.7	5.8	159	42.6	47.3	0.900634	2.16	130	20	12	44	25.1	3.27	81.9	230.5	0.65	4.5	2.28	1.23	5.52	6.29	1.02	2.32	1.14	1.03	11.9	109.53	10.75	5.41176	2.04	3.02	4.71	20.46	9	1.1	1
0	592	1	52	169	61.5	21.5329	1	0	137			12.8	14.9	12.6	7.67	147	62.9	29.9	2.10368	2.75	170	18	13	34.3	22.3	7.6	79	415	0.6	5.1	2.5	1.61	3.94	1.46	0.67	2.12	1.06	0.74	7.6	98.72	9.60894	5.8806	0.53	2.09	3.33	15.26	9	16.8	2
0	593	1	28	173	78	26.0617	0	0	121			9.9	13.7	13.5	6.02	148	50.5	40.5	1.24691	2.23	100	42	16	37.1	23.2	3.46	75.9	269.3	0.53	4.02	2.41	1.34	5.03	1.45	1.02	2.96	1.08	1.01	12.7	122.64	9.34516	4.93137	0.67	1.43	4.71	19.16	9	0.5	1
0	594	0	51	160	82	32.0312	0	1	180	157	23	9.6	9.9	8.8	5.8	152	57.7	35	1.64857	2.38	1680	124	60	41.6	23.7	3.44	74.1	341.4	0.63	4.21	2.46	1.15	5.85	2.31	1.2	3.3	1.26	1.17	8.5	80.96	9.78007	4.875	1.9	1.25	4.24	15.03	9	14.8	2
0	596	0	41	158	68	27.2392	0	0	141	124	17	8	13	9.6	5.37	145	49.9	39.3	1.26972	2.49	110	42	21	38.6	22.7	3.27	65.2	240.5	0.43	4.29	2.43	1.13	4.66	1.24	1.06	2.48	1.14	1.03	6.5	101.38	8.97562	4.39623	0.87	2.11	3.87	15.74	9	3.1	1
0	597	1	50	165	77	28.2828	0	1	154	140	14	7	10.3	6.8	5.67	149	49.5	41.6	1.1899	2.23	100	59	26	34.9	22.7	3.44	78.3	351.1	0.5	3.98	2.37	1.15	3.25	2.56	0.73	1.54	0.99	0.75	8.2	101.2	9.56698	4.45205	4.34	1.8	5.85	19.78	9	12.2	2
0	606	1	37	172	82.5	27.8867	1	0	144	138	6	8.3	12.4	11.5	4.8	150	54	35.8	1.50838	2.06	120	54	28	37.5	22.9	3.25	73.5	461.6	0.36	3.95	2.15	1	4.89	4.43	0.77	1.82	1.03	1.17	52.4	119.69	10.2857	6.35065	1.37	2.05	3.81	14.99	9	8.5	1
0	607	1	57	167	80	28.6851	0	1	136	128	8	11.3	15.2	13.7	7.69	149	73	18.6	3.92473	3.29	260	47	28	26.8	20.4	3.8	90	343.2	0.89	4.2	2.59	1.23	6.55	2.48	0.98	1.34	1.1	0.88	12.2	81.41	10.0141	6.68367	2.05	0.38	3.93	18.55	9	18.5	2
0	608	1	35	180	69	21.2963	1	0	120			6.7	9.1	11	6.55	143	64.7	28.1	2.30249	2.61	150	16	10	40	26.1	6.1	77	381.4	0.64	3.9	2.34	1.16	5.74	3.06	1.09	2.64	1.1	1.13	4.7	114.74	9.70158	5.26606	1.71	1.99	4.49	16.29	9	3.6	1
0	609	1	67	173	75	25.0593	1	1	137	133	4	8	13.7	8	5.98	135	61.4	19.72	3.11359	4.4	350	18	11	34.9	24.6	3.33	80.7	258.7	0.64	4.27	2.4	0.94	4.65	1.77	0.86	2.62	0.9	0.97	5	86.59	9.33148	5.40698	2.2	0.93	3.47	13.57	9	33	3
0	611	1	31	168	71.5	25.333	0	0	159	127	32	12.5	18.3	10.4	9.67	149	71.54	16.84	4.24822	2.35	160	10	16	41.9	18.3	3.4	68.2	308.1	0.46	4.05	2.42	1.6	6.33	4.52	1.1	1.77	1.07	0.75	4.5	136.66	10.7153	5.75455	0.76	2.27	4.14	19.03	9	4.4	1
0	615	1	61	176	70	22.5981	1	0	116			7.9	6.8	9.9	4.8	140	50.4	41.9	1.20286	2.49	160	18	12	35.8	26.7	2.86	80.1	273.2	0.57	4.23	2.31	1.18	2.76	1.66	0.91	1.04	1.08	0.54	7.2	91.13	9.25474	3.03297	1.27	2.65	4.3	16.62	9	13.4	2
0	616	1	47	182	73	22.0384	1	0	123			7.9	5	9	5.64	136.2	60.49	31.06	1.94752	2.23	100	14	10	41	29.5	3.8	71	310	0.49	4.3	2.48	1.15	5.26	2.87	1.05	2.48	1.12	1.1	7.5	116.33	9.80224	5.00952	1.53	1.94	4.92	14.44	9	9.4	1
0	617	0	50	160	55	21.4844	0	0	133	132	1	9	14	9.1	7.01	99	58.3	32.7	1.78287	1.81	100	14	11	39.8	26.7	3.16	56.1	170.6	0.55	4.55	2.35	1.15	3.32	2.5	0.88	1.68	1.32	0.72	19.1	114.13	9.79458	3.77273	1.61	1.68	5.42	18.12	9	3.8	1
0	618	0	44	180	88	27.1605	0	0	110	100	10	8.2	12.9	12	8.31	150.2	71.34	21.62	3.29972	2.46	160	26	15	34.3	23.4	6.1	60	320.5	0.45	4.1	2.34	1.05	4.59	2.71	0.69	2.22	1.03	1.01	5.2	145.63	9.78215	6.65217	1.73	1.3	4.09	14.07	9	3.4	1
0	620	1	59	172	68	22.9854	0	0	136	118	18	13.7	18.2	13.8	8.54	153	72.51	19.92	3.64006	2.57	190	34	15	42.2	17.9	4.8	75	317.2	0.56	4.3	2.4	1.88	4.1	3.92	3.37	0.97	1.58	1.25	16.8	100.07	10.6645	1.21662	1.65	0.48	4.34	14.42	9	7.7	1
0	622	0	52	165	67	24.6097	0	1	142	136	6	7.8	14.9	6.9	3.78	130	67	23.5	2.85106	2.3	100	39	25	44.1	23.6	4.38	67	323.3	0.66	3.9	2.53	0.98	4.71	1.6	1.19	2.31	1.28	0.89	7.9	120.48	9.20519	3.95798	2.5	4.97	4.2	15.87	9	7.3	1
0	623	1	35	164	60	22.3081	0	1	139	117	12	11.3	20.5	12.9	6.86	146	53.1	36.9	1.43902	2.43	100	15	10	42.9	26.4	6.22	78.1	248.3	0.53	3.95	2.46	1.39	5.27	4.62	0.67	1.88	1.64	1.19	7	112.79	10.6363	7.86567	1.12	1.97	4.24	16.49	9	7.4	1
0	625	0	47	156	60	24.6548	0	0	117			9.4	9.4	12.9	7	124	74.9	15.2	4.92763	4.17	1490	14	16	27.5	15.6	3.6	61	224.6	0.58	3.8	2.15	0.98	4.44	1.7	1.23	1.96	1.15	0.84	10	139.77	9.4524	3.60976	1.2	1.3	1.61	12.67	9	2.6	1
0	626	0	50	160	57.5	22.4609	0	1	157	144	13	7.9	12.3	8.7	8.11	128	41.3	52.01	0.794078	2.23	110	14	13	38.7	22.6	4.66	62	160.6	0.58	4.55	2.5	1.05	5.35	4.44	1.26	1.92	1.43	1.1	12.7	134.19	10.2386	4.24603	1.49	4.94	4.09	13.58	9	8.4	1
0	633	1	42	170	84	29.0657	1	1	132	140	8	14.1	15.5	13.7	5.12	154	60.2	32	1.88125	2.85	100	17	18	36.5	23.6	3.86	67	356.7	0.55	4.2	2.17	1.21	5.58	9.96	0.78	1.53	1.12	1.27	9	129.24	11.6258	7.15385	1.66	1.7	3.8	18.17	9	17.8	2
0	634	1	31	155	50	20.8117	1	0	116			6.9	18.6	10.8	8.22	149	3.55	50.14	0.0708018	2.14	100	33	24	41	26.9	2.81	53.3	207.8	0.54	4.76	2.56	1.44	3.57	2.47	0.92	1.59	1.07	0.76	8.3	184.11	9.5168	3.88043	1.67	2.32	4.16	19.11	9	1.3	1
0	635	0	59	155	50	20.8117	0	0	136	98	38	10.8	15	8.2	3.65	125	45	48.5	0.927835	2.24	100	34	28	37.4	23	2.95	59.5	360.4	0.62	4.25	2.39	1.05	3.88	4.39	1.03	1.44	1.31	0.87	8.8	132.4	10.5399	3.76699	3.59	4.91	4.11	12.82	9	9.9	1
0	638	1	58	167	65	23.3067	1	1	130	131	1	7.7	15.4	8.7	7.49	140	70	22.2	3.15315	3.13	200	15	13	36.5	24.6	4.79	75.7	284.1	0.74	4.46	2.38	1.27	4.41	2.33	0.9	2.13	1.14	0.85	9	99.65	9.56815	4.9	1.53	1.12	4.56	17.77	9	19.7	2
0	639	1	39	175	75	24.4898	1	1	162	151	11	10.7	19.3	10.6	9.67	142	63.2	29.8	2.12081	3.19	520	16	13	36.9	21.4	4.2	66	398.1	0.56	4.1	2.53	1.35	5.02	5.35	0.93	2	1.15	1.18	21.7	134.42	10.7284	5.39785	1.61	0.88	3.3	15.44	9	8.9	1
0	642	1	43	173	74.5	24.8922	1	0	127	118	9	12.4	12.7	8.7	5.19	154	48.9	39.9	1.22556	2.17	100	26	17	43.9	22.4	7.1	74	473	0,62	4	2.5	1.27	5	4.79	0.74	2.53	0.96	1.24	7.5	113.81	10.7653	6.75676	1.7	3.54	4.24	14.61	9	9.7	1
0	645	0	48	165	58	21.3039	0	1	164	150	14	10	22.2	10.9	6.07	100	59.7	31.1	1.91961	3.19	440	17	20	32.4	22.5	2.96	60.8	218.6	0.64	4.01	2.42	1.49	4.99	4.64	1.14	1.93	1.28	1.03	68.7	139.34	10.5184	4.37719	1.13	1.6	4.36	16.65	9	8.4	1
0	646	0	55	165	73	26.8136	0	1	138	144	6	12.9	18.9	12.1	5.18	132	55.6	34.6	1.60694	1.87	290	20	15	34	19.2	6.5	48	208.5	0.45	3.9	2.33	1.56	3.55	1.88	0.89	1.87	1.09	0.7	32.5	176.54	9.86956	3.98876	0.64	2.16	3.95	18.12	9	8.4	1
0	648	0	50	162	61	23.2434	0	0	135	132	3	13.9	10.9	11.4	6.76	140	58.6	34.5	1.69855	2	170	25	16	41.5	22.8	3.35	48.2	201.9	0.53	4.11	2.5	1.2	5.45	1.96	1.09	3.11	1.19	1.13	4.2	181.94	9.9859	5	1.92	2.67	4.68	15.44	9	4.9	1
0	649	0	41	162	63.5	24.196	0	0	133	125	7	5.8	9.4	6.2	5.86	126	58.8	31.2	1.88462	2.53	310	20	14	37.2	21.1	4.36	58.3	206.6	0.63	4.43	2.4	1.1	4.05	1.59	1.21	1.94	1.29	0.68	16.8	153.99	8.90265	3.34711	2.34	3.85	4.16	15.34	9	2.1	1
0	651	1	40	168	76	26.9274	1	0	118			13.2	12.4	9.9	7.7	183	52.4	38.6	1.35751	2.61	450	57	31	38.4	20.9	4.8	68	401.1	0.64	4.3	2.56	1.79	4.12	9.52	0.99	2.37	1.04	0.83	12.7	128.74	11.5147	4.16162	2.1	1.22	4.78	21.17	9	4.2	1
0	652	1	57	169	64	22.4082	1	1	176	163	13	12.6	15.2	7.2	5.71	158	70.84	16.84	4.20665	5.44	730	22	17	31.2	23.7	3.81	58.9	107.4	0.68	4.12	2.33	1.06	4.08	2.03	0.6	2.13	0.77	0.91	45.7	135.93	9.9228	6.8	1.14	0.91	3.52	21.3	9	44.4	3
0	654	1	32	174	72	23.7812	0	0	111	122	11	7.9	15.2	10	5.57	150	58.1	32.7	1.77676	2.91	460	12	9	42.5	24.2	4.33	70.7	357.4	0.62	4.49	2.47	1.03	4.7	2.11	0.98	2.08	1.19	0.92	7.2	129.92	9.49461	4.79592	1.55	1.09	4.67	14.85	9	0.9	1
0	655	0	71	155	58	24.1415	0	0	134	145	11	8.9	23.1	8.4	8.28	124.6	47.6	43.1	1.10441	2.8	370	23	13	37.4	26.3	4.36	62.9	255.6	0.67	4.61	2.66	1.09	9.4	2.27	1.3	5.56	1.34	1.6	18.4	113.79	9.68689	7.23077	1.56	2.65	4.13	17.41	7	28.3	3
0	659	1	33	173	95	31.7418	1	1	156	166	10	8	9.5	8.9	6.42	159	54.6	36.6	1.4918	2.61	170	87	36	42	25.6	2.96	67.4	413.7	0.63	3.7	2.4	1.13	4.68	5.04	0.82	1.84	1.08	1.12	18.1	136.69	10.3779	5.70732	2.13	4.79	4.51	16.45	9	14.4	2
0	662	1	43	180	82	25.3086	1	0	132			7.3	8.1	8.9	5.27	171.3	58.4	33.2	1.75904	2.9	190	51	25	39.4	21.6	4.05	75	299.1	0.56	4.21	2.49	1.17	4.51	4.07	1.02	2.29	1.23	1.12	6.1	111.98	10.0726	4.42157	2.2	1.34	4.73	16.02	9	6.4	1
0	665	1	74	177	95	30.3233	0	1	118	122	4	6.7	9.5	6.8	5.49	135	51.4	36.6	1.40437	2.49	370	17	22	38.9	22.5	3.5	63	257	0.65	3.8	2.29	1.11	3.74	1.48	1.11	1.89	1.23	0.67	5	111.2	8.97521	3.36937	1.94	1.27	4.16	15.18	7	20.7	3
0	666	0	57	155	59	24.5578	0	0	133	108	25	8.6	15.5	12	6.02	131	51	41.7	1.22302	1.82	200	21	14	31.3	19.5	8.43	69.6	247.5	0.55	4.05	2.17	1.14	5.6	1.71	1.29	3.11	1.22	1.06	16	83.72	9.36932	4.34109	2.22	3.35	3.21	19.36	9	8.4	1
0	667	1	50	182	72	21.7365	1	0	143			11.3	22.3	12.9	5.32	140.1	56.6	34	1.66471	2.85	150	23	17	33.7	22.9	3.88	75.7	149.8	0.47	4.05	2.26	0.99	4.09	1.66	0.91	2	1	1.06	7.5	105.41	9.61268	4.49451	1.03	0.84	4	16.48	9	12.9	2
0	671	0	37	159	64	25.3155	0	0	107			8.1	14.1	9.6	8.5	125	54.7	36.9	1.48238	2.34	100	35	19	32.9	21.8	4.39	75.1	185.3	0.54	1.16	2.22	1.16	6.16	2.99	1.2	1.89	1.23	1.06	7.4	87.89	9.8682	5.13333	2.88	0.96	4.12	16.12	9	1.3	1
0	673	1	44	175	63	20.5714	1	0	100	112	12	10.3	14.01	10.9	4.91	155	56.5	34	1.66176	2.9	170	35	20	40.4	25.2	5.46	86.9	324.9	0.56	5.15	2.56	1.22	4.16	2.66	0.86	2.2	1.12	1.03	5	93.06	9.99153	4.83721	1.38	2.74	4.32	17.92	9	5.6	1
0	674	1	47	180	82	25.3086	0	0	114			12.7	16.8	11.1	3.63	151	64.2	27.8	2.30935	2.25	120	79	42	41.5	19.7	4.18	88.7	231.5	0.6	4.69	2.39	0.87	4.67	5.19	0.76	1.89	1.09	1.09	9.7	88.89	10.8694	6.14474	2.34	2.37	3.42	15.14	9	5.2	1
0	678	0	54	157	54	21.9076	0	1	155	140	15	11.7	21.3	11.2	5.59	129	45.4	43.3	1.0485	1.85	350	99	48	33	22	4.37	85	247.3	0.57	4.01	2.16	1.08	5.04	2.58	0.86	3.14	1.06	1.05	4.6	67.15	10.0884	5.86047	2.66	2.74	3.85	14.5	9	12.8	2
0	681	1	31	176	66	21.3068	1	0	123	147	24	9.5	22.6	11.9	4.18	146	45.2	41.7	1.08393	2.12	120	118	43	37.5	26	5.7	56	275.7	0.45	4.3	2.26	1.06	3.31	1.37	0.79	1.86	1.06	0.66	9.6	173.43	9.24717	4.18987	1.22	0.01	9.14	29.64	9	1.9	1
0	682	1	41	174	70	23.1206	1	0	150	148	2	9.5	9.1	10.7	8.77	159	53.6	38.1	1.40682	2.58	100	19	13	42.3	21.8	3.32	88.8	271.2	0.61	4.7	2.63	0.97	4.3	2.98	1.04	2.02	1.22	0.96	29.8	92.59	10.0243	4.13462	1.94	0.88	5.11	20.87	9	6.6	1
0	683	0	33	163	55	20.7008	0	0	135			17.6	22.1	12.4	8.8	163	75.71	17.42	4.34615	6.58	250	18	9	36.4	22.3	2.3	34	315.2	0.55	3.9	2.41	1.5	2.76	1.78	0.7	1.04	0.81	0.45	14	235.62	10.1256	3.94286	2.32	0.07	7.02	25.36	9	1.1	1
0	684	0	57	162	73.5	28.0064	0	1	160	146	14	9.5	13.2	9.9	6.26	150.2	55.2	35.4	1.55932	3.29	270	49	21	38.1	22.4	4.7	43	394.4	0.42	4	2.4	1.39	2.25	6.7	1.15	2.11	1.08	1.02	16.1	149.86	10.8345	1.95652	1.8	4.28	4.63	15.86	9	9.2	1
0	686	1	25	176	115	37.1255	0	1	144	134	10	12.1	21.4	12.7	8.05	143	56.6	33.6	1.68452	2.97	480	47	24	33.3	21.8	2.74	60.8	378.9	0.39	4.36	2.33	0.85	3.91	3.01	0.56	2.2	0.91	0.94	19.8	163.78	10.2762	6.98214	2.16	2.97	3.9	16.68	9	5.5	1
0	687	1	49	169	70	24.5089	0	1	167	151	16	8.3	16.5	8.1	7.31	165.5	66.9	23.8	2.81092	2.14	100	21	13	42.2	23.6	5.05	80.7	253.5	0.56	4.36	2.5	0.93	4.58	3.34	0.74	2.15	1.03	1.11	5.9	98.26	10.0033	6.18919	2.64	2.15	5.46	19.48	9	17.7	2
0	690	0	52	155	59	24.5578	0	0	140	137	3	9.2	14.6	10	5.7	139	50.9	41.1	1.23844	2.33	450	42	26	43	26.3	5.1	66.8	250.5	0.45	4.08	2.46	1.38	4.55	1.63	1.67	2.26	1.37	0.8	26.9	91.13	9.38885	2.72455	1.97	0.76	4.55	14.59	9	4.3	1
0	691	0	42	152	58	25.1039	0	0	130			9.9	16.2	10	5.16	135	62.5	30.6	2.04248	2.12	100	21	19	39.1	26.5	3.8	51	196.5	0.57	4.3	2.49	1.21	4.87	2.92	1.3	2.86	1.28	0.96	7.2	135.48	10.0452	3.74615	0.72	2.91	5.16	16.87	9	2.2	1
0	693	0	55	171	81	27.7008	0	1	141	125	16	7.4	11.7	6.2	5.9	122	49.6	41.9	1.18377	2.66	180	29	19	36.9	24.5	6.43	68.2	365.5	0.6	4.32	2.41	1.34	4.98	9.15	0.67	1.57	1.15	1.37	25.5	87.02	10.8963	7.43284	0.56	1.97	4.14	12.89	9	12	2
0	696	1	52	180	63	19.4444	1	0	120	112	8	6.8	10.3	15.3	3.58	124	46.3	45	1.02889	1.6	100	44	22	26.2	26.2	5.3	53	254.7	0.46	3.5	2.32	1.22	3.79	1.13	1.66	1.46	1.36	0.58	22	159.95	8.7202	2.28313	0.21	0.42	2.84	12.59	9	4.6	1
0	698	1	31	173	98	32.7442	0	0	137	129	8	14.9	21.5	14.5	6.89	150	55.6	36	1.54444	2.66	190	21	11	35.8	20.7	3.38	63.3	387.3	0.45	4.27	2.24	0.79	4.22	3.07	0.74	1.98	1.11	1.05	11.4	149.55	10.5041	5.7027	0.9	2.23	3.93	19.04	9	1.7	1
0	700	1	39	173	94.5	31.5747	0	0	144	112	32	12	12.9	8.3	7.05	162	61	31.5	1.93651	2.61	140	62	35	46.4	30.4	4.2	63	252.7	0.46	4.4	2.67	1.53	7.21	17.69	1.08	3.65	1.11	1.12	13.2	142.19	12.039	6.67593	3.12	1.1	4.46	14.46	9	6.5	1
0	702	1	60	170	55	19.0311	0	0	138			10.8	18.1	11.1	6.33	137	70.1	25.9	2.70656	2.32	120	20	16	35.8	24.6	6.95	90.6	223.5	0.54	4.27	2.27	0.76	4.39	1.09	1.19	1.92	1.32	0.79	17	79.08	9.14679	3.68908	0.57	2.52	3.44	14.75	9	10.8	2
0	704	0	48	160	66	25.7812	0	0	139	120	19	12.4	13.4	9.9	4.94	134	51.4	40.1	1.2818	2.85	100	61	29	36.9	21.7	5.5	37	190.4	0.4	4.1	2.54	1.36	3.39	2.74	0.91	1.39	1.22	0.82	19	191.45	10.2067	3.72527	1.37	2.66	4.75	16.06	9	4.3	1
0	706	0	25	168	82	29.0533	0	0	141	131	10	5.4	5.6	6.6	10.45	160	67.24	26.14	2.5723	3.47	110	43	23	40.8	23.4	4.36	68.5	292.4	0.54	4.82	2.27	1.12	5.36	3.79	0.93	2.8	1.09	1.1	12.7	106.86	9.69983	5.76344	1.45	2.11	4.38	17.03	9	1.3	1
0	708	1	60	169	70	24.5089	1	0	137	136	1	9.3	16.2	11.5	4.73	141	57.7	34.7	1.66282	2.35	120	10	35.9	43.6	26.2	5.42	86.8	332.2	0.7	4.73	2.53	1	4.46	2.18	1.1	2.12	1.24	0.97	7.5	83.28	9.6904	4.05455	2.24	1.88	3.52	16.1	9	17	2
0	709	1	44	170	71	24.5675	0	0	122			6.9	13.2	9.7	7.58	164	34.42	56.21	0.612347	2.61	100	63	66	37.2	25.6	4.14	67	313	0.67	4.65	2.3	0.95	4.86	5.22	0.86	2.86	1.2	1.2	10.3	127.44	10.2651	5.65116	2.72	4.27	5.56	18.62	9	4.1	1
0	711	0	60	150	53	23.5556	0	0	140	125	15	9.9	13.9	12.2	6.55	139	56.7	35.4	1.60169	2.49	390	48	33	33	21.6	4.5	44	222.7	0.45	4.5	2.39	1.41	4.03	3.64	0.87	1.88	1.2	0.87	14.8	142.72	10.2656	4.63218	1.56	1.47	4.23	17.32	9	10.6	2
0	716	0	61	158	66	26.4381	0	1	169	138	31	18.7	20.2	11.6	5.2	135	57.9	35.6	1.6264	3.06	140	24	16	38.3	26.7	4.66	58.6	220.8	0.65	4	2.53	1.19	4.43	2.95	0.93	2.26	1.12	0.97	19.3	100.22	10.6914	4.76344	1.26	2.4	4.18	18.88	9	16.9	2
0	719	0	66	162	79	30.1021	0	1	156	150	6	6.4	7.4	8.6	6.33	135	52	37.8	1.37566	2.8	130	37	24	36.2	20.8	4	61.7	345.1	0.85	4.73	2.38	1.13	4.2	2.41	1.01	1.94	1.15	0.84	8.9	90.92	9.41699	4.15842	3.16	0.92	4.93	16.52	9	15.8	2
0	721	0	52	162	70	26.6728	0	0	129	137	8	11.3	12	10.2	8.04	123	62.2	32.2	1.93168	2.64	190	18	13	37.2	21.4	6.67	49.6	186.9	0.43	4.3	2.63	1.13	8.48	16.74	1.1	1.99	1.2	1.2	12.7	130.61	11.9237	7.70909	1.39	4.24	3.6	13.94	9	8.5	1
0	722	1	28	170	80	27.6817	1	1	160	148	12	12.7	11.3	10.7	8.47	152	49.6	42.3	1.17258	2.53	100	24	15	36.7	21.8	4.9	88.4	299	0.67	4.73	2.25	1.11	6.39	5.56	1.15	3.23	1.15	0.98	145.5	102	10.9383	5.55652	1.5	2.36	5.53	17.63	9	9.8	1
0	724	1	53	165	68	24.977	1	0	115			11.9	19.9	10	8.61	153	52.1	38.6	1.34974	2.32	170	45	23	37.7	24.5	6.3	50	226.9	0.5	3.8	2.3	1.1	4.48	4.05	0.76	2.03	0.99	1.02	9.6	170.42	10.5563	5.89474	1.28	1.46	4.08	17.03	9	7.8	1
0	727	1	32	176	74	23.8895	0	0	132	135	3	10.3	11.2	12.5	5.93	139	50.6	41.7	1.21343	2.8	140	29	17	39.1	24.5	3.8	78.4	371.7	0.55	4.38	2.4	1.14	5.34	11.25	0.67	2.15	1.15	1.2	5.1	114.66	11.4336	7.97015	1.11	2.27	4.7	17.29	9	1.9	1
0	729	1	62	170	66	22.8374	1	1	164	129	35	8.9	13.4	9.4	5.88	134.3	59.4	33.3	1.78378	1.87	530	19	14	35.4	25.6	4.28	102.1	276.1	0.66	4.5	2.38	1	3.58	1.91	1.09	1.64	1.17	0.67	4.2	67.48	9.51422	3.2844	1.01	3.29	4.66	18.69	6	31.7	3
0	730	0	41	153	72	30.7574	0	0	125			16	16.1	10.3	6.89	138	75.1	19.6	3.83163	8.14	1710	41	37	30	24.8	4.5	59	277.9	0.56	4.1	2.28	1.11	3.5	3.74	0.4	1.41	0.65	0.99	53	114.4	10.7727	8.75	2.45	0.49	2.31	13.68	9	4.5	1
0	732	0	50	162	57	21.7193	0	1	130	124	6	7.9	11.7	9	7.05	149	54.3	38.6	1.40674	2.35	340	22	16	42.5	27.7	6.1	65	335.1	0.56	4.4	2.49	1.32	5.33	4.64	0.85	2.5	1.17	1.1	172.9	95.52	10.2826	6.27059	0.46	3.54	4.33	15.72	9	7.9	1
0	735	1	25	182	55	16.6043	1	0	148	125	17	8.3	14.9	8.5	9.8	159	50.8	38.8	1.30928	2.41	100	63	24	40.2	23.6	3.77	80.4	317.7	0.68	5.19	2.38	1.27	4.38	2.04	0.87	2.12	1.05	0.95	14.1	116.83	9.51027	5.03448	1.07	1.63	5.14	14.36	9	1	1
0	737	1	51	178	74	23.3556	1	0	151	142	9	8	10	8.5	6.16	152.3	53.03	34.91	1.51905	2.49	100	72	39	45.6	25.4	3.66	83.5	273.3	0.68	4.85	2.53	1.01	5.85	3.48	1.09	2.94	1.23	1.23	6.8	92.97	10.0075	5.36697	2.6	3.96	5.37	15.8	9	18.5	2
0	739	1	43	179	83	25.9043	1	1	154	170	26	7.1	10.4	10.4	8.51	140	55.2	33.8	1.63314	3.19	170	154	132	45.6	20.3	5.02	68.8	147.6	0.58	4.89	2.56	0.82	5.64	3.26	1.18	3.03	1.35	1.22	9.1	124.29	9.82288	4.77966	1.85	2.21	5.59	16.46	9	18.5	2
0	744	0	66	146	51	23.9257	0	0	102	122	20	8.8	15.1	10.1	6.48	134	43.3	49.4	0.876518	3.47	290	22	17	39.2	21.5	3.32	54.7	297.3	0.61	4.38	2.42	1.38	5.49	2.64	0.92	2.91	1.14	1.1	30	105.17	9.82659	5.96739	2.15	11.56	3.6	9.98	9	14.5	2
0	745	1	82	165	62	22.7732	1	1	146	143	3	9.5	15.3	14.7	6.07	145	52.7	33.3	1.58258	3.32	670	26	21	37.8	22.2	6.15	74	171.8	0.92	4.21	2.32	0.94	3.77	1.51	1.8	1.54	1.5	0.59	10.9	86.54	9.34446	2.09444	0.71	0.58	3.05	14.65	7	35.4	3
0	746	1	41	180	90	27.7778	1	1	138	130	8	6.9	8	8.8	10.66	142	64.8	26.5	2.44528	2.18	110	28	11	38.9	19.3	4.7	55	213.4	0.51	4.1	2.45	1.11	4.46	2.16	1.04	2.22	1.22	0.95	12.1	165.23	9.38269	4.28846	2.28	2.18	4.71	17.95	9	11.3	2
0	747	0	39	162	68	25.9107	0	0	151	136	15	13.7	21.3	11.4	6.44	150	57	36.2	1.57459	3.01	100	117	77	43.1	21	3.48	77.5	271.6	0.68	4.7	2.66	1.02	6.61	8.1	1.13	2.73	1.36	1.55	28.7	83.43	11.3903	5.84956	2.32	1.56	3.61	15.52	9	3.7	1
0	750	1	49	175	73	23.8367	1	0	133			9.2	17.1	11.5	6.23	138	59	32.1	1.83801	2.38	100	23	15	47	23.9	7.45	87.4	251.9	0.78	4.56	2.55	0.95	3.91	1.47	1.31	1.69	1.29	0.7	3.3	89.23	9.28553	2.98473	1.42	0.68	4.29	18.72	9	7.6	1
0	751	1	35	173	72	24.0569	0	0	141			9.2	9.8	8.8	10.11	143	55.24	37.54	1.4715	2.85	100	79	27	40.3	23	4.54	86.6	329.1	0.79	4.37	2.42	1.24	4.69	9	0.77	2.2	0.9	1.37	3.6	99.55	11.0975	6.09091	2.08	2	4.81	17.78	9	2.3	1
0	754	1	39	170	86	29.7578	1	1	137	135	2	7.5	15.5	10.9	6.71	154.6	46.04	41.64	1.10567	2.35	100	17	11	38.9	22.6	6.12	59.8	361.3	0.52	4.8	2.43	1.29	5.81	7.18	1.13	2.12	1.09	0.89	16.2	151.44	10.6673	5.14159	2.28	4.14	4.53	17.34	9	11.6	2
0	757	0	69	152	60	25.9695	0	1	161	142	19	5.4	13.8	6	5.59	120	56.4	32.6	1.73006	2.38	270	14	12	39.6	25.7	3.58	59.2	241.5	0.55	4.55	2.3	0.98	7.27	2.09	1.51	4	1.33	1.29	11.9	93.59	9.10463	4.81457	2.12	4.08	3.89	12.63	9	25.9	3
0	758	0	50	156	62	25.4767	0	1	178	154	24	12.7	14.8	12	7.86	113	49.1	41	1.19756	2.7	200	26	15	38.2	25.3	4.3	31	130	0.45	4	2.4	1.44	5.82	2.13	1.45	2.73	1.28	0.99	4.2	233.81	9.97879	4.01379	1.23	1.52	4.97	19.19	9	11.5	2
0	759	0	55	162	69	26.2917	0	1	144			6.9	5.8	5.9	5.59	124	63.1	29.9	2.11037	3.7	100	78	26	40.6	24.1	4.84	77.8	326.6	0.63	4.37	2.5	1.36	5.76	2.52	0.95	3.08	1.16	1.13	5.9	74.21	9.53684	6.06316	1.02	2.92	4.45	16.9	9	11.5	2
0	763	0	42	161	57	21.9899	0	0	133			12.5	13.5	9.9	10.69	138	64.7	24.8	2.60887	2.35	100	17	13	46	25.6	5.12	60.9	273.6	0.45	4.71	2.54	1.1	5.02	1.59	1.3	2.54	1.26	0.81	3.9	109.32	9.67053	3.86154	1.03	3.1	4.46	18.33	9	2.2	1
0	764	1	60	172	75	25.3515	1	1	120	151	31	6.7	14.6	9.8	6.69	153	57.5	30.5	1.88525	2.7	120	45	19	39.5	23.3	4.45	82.2	276.8	0.54	4.91	2.32	1.05	4.88	2.02	0.83	2.37	1.11	0.92	6.7	88.95	9.28627	5.87952	1.12	2.32	4.32	16.5	9	29.3	3
0	765	0	28	160	47	18.3594	0	0	114			12.2	18.1	11	7.44	124	50.7	38.3	1.32376	2.57	210	23	14	38.9	21.5	4.43	58.9	206.9	0.39	3.78	2.37	1.38	4.32	1.79	1.23	1.85	1.12	0.78	204.1	125.59	9.76471	3.5122	1.22	2.13	3.85	14.34	9	0.5	1
0	767	1	45	170	97.5	33.737	1	1	133	141	8	7.4	11.9	9.4	8.41	160	58.9	32.5	1.81231	2.61	210	111	38	38.5	22.8	3.75	78.7	297.1	0.64	3.75	2.15	1.04	5.03	4.28	0.74	2.12	0.84	1.12	9.1	104.17	10.1365	6.7973	2.56	1.18	4.83	17.21	9	18.9	2
0	768	1	35	170	93	32.1799	1	0	137	135	2	11.8	8.3	11.9	6.12	142	41.9	45.4	0.922907	2.32	100	34	42	41.5	24.5	3.45	91.9	278.6	0.5	4.11	2.33	1.47	4.69	2.41	0.64	2.47	0.91	1.02	7.4	92.65	10.0288	7.32812	1.25	3.66	4.29	18.78	9	6.2	1
0	769	0	49	166	59	21.4109	0	0	125	116	9	7.7	10.9	6.2	9.31	103	73.51	20.2	3.63911	6.95	550	22	13	34.5	23.6	5.09	62	272.7	0.56	4.05	2.38	1.21	3.18	1.15	0.61	1.62	0.82	0.71	11.3	101.85	8.86204	5.21311	3.56	6.16	4.1	12.55	9	4.3	1
0	772	1	40	175	82	26.7755	0	0	140	131	9	7	8	7.5	5.63	169	56.4	34.6	1.63006	2.85	360	32	30	42.9	24.9	3.9	71	341.8	0.63	4.5	2.44	1.07	5.77	2.77	0.65	3.11	0.97	1.26	7.1	122.2	9.64582	8.87692	2.12	0.29	5.45	15.09	9	7	1
0	780	1	44	168	74	26.2188	0	0	138			7.6	9.6	10.2	5.27	152	62.3	28.3	2.20141	1.9	100	14	34	38.7	26.6	6.7	67	347.6	0.5	3.99	2.29	1.36	6.42	1.84	1.1	4.12	0.99	1.04	4.7	127.44	9.31898	5.83636	2.77	1.25	5.04	15.03	8	5.2	1
0	784	1	47	170	67	23.1834	1	0	119			11.7	18.8	13	4.84	158	59.9	30.6	1.95752	1.46	100	33	14	45.2	26.5	5.4	40	220.6	0.4	3.9	2.21	1.15	3.68	0.9	0.98	1.89	1	0.77	14.3	232.8	9.03529	3.7551	1.39	1.54	5.46	20.08	8	6.5	1
0	790	0	40	158	69.5	27.8401	0	1	109	100	9	7.9	13.6	10.7	15.1	136	73.9	17.3	4.27168	3.19	490	44	29	36.8	20.1	4.7	43	196.4	0.4	4.3	2.2	0.96	5.66	4.03	1.02	2.25	1.19	1.12	19.6	168.87	10.1417	5.54902	1.86	1.33	4.23	17.23	8	3.9	1
0	794	0	47	158	52	20.83	0	0	144	114	30	12.3	19.7	15.2	6.68	145	63.2	29	2.17931	2.11	100	21	14	34.5	23.5	3.55	71.6	137.3	0.39	4.3	2.19	1.01	5.78	2.55	1.06	2.56	1.18	1.13	8.6	86.79	10.1268	5.45283	0.85	1.94	3.49	16.5	8	5.6	1
0	797	0	49	155	56	23.3091	0	0	144			8.2	13.9	7.1	6.53	122	50.8	40.9	1.24205	1.94	100	26	13	35.2	22.3	4.41	67.1	166.3	0.43	4.01	2.34	1.17	4.25	1.69	1.27	1.99	1.39	0.82	12.8	92.57	9.30993	3.34646	1.96	1.1	5.17	17.01	8	3.9	1
0	800	1	40	175	80	26.1224	1	0	121	128	7	12.6	17.1	12.5	8.72	158	58.14	34.34	1.69307	2.75	150	24	14	38.9	26.1	4.71	80.7	288.1	0.41	4.43	2.37	1.13	6.17	4.21	0.8	3.16	1.06	1.49	22.3	104.67	10.6522	7.7125	0.98	1.68	3.55	19.13	8	8.3	1
0	802	1	27	175	91	29.7143	0	0	128			11.2	16.4	12.3	9	150	49.8	42.1	1.1829	2.8	180	48	20	39.5	22.2	4.4	80.7	463.2	0.59	4.26	2.55	1.4	8.44	8.22	0.74	3.69	1.02	1.98	14.6	114.68	11.2035	11.4054	2.56	3.04	4.39	17.76	8	1.6	1
0	804	0	45	158	66	26.4381	0	0	132			9.7	16.4	10.5	5.22	140	49.9	42	1.1881	2.85	260	22	19	40.9	25	4.1	72.7	207.5	0.43	3.95	2.38	1.17	6.17	2.77	0.91	3.14	1.19	1.32	10.2	86.41	9.97204	6.78022	2.02	1.44	4.44	16.94	8	4.4	1
0	806	1	39	173	72	24.0569	0	0	118			16.4	21.3	16.7	6.15	146	67	27.5	2.43636	2.19	160	17	10	35.6	26.7	5.2	46	272.1	0.4	3.9	2.08	1.31	4.11	3.03	0.78	1.79	1.14	1.02	8	207.97	10.5869	5.26923	2	3.76	3.79	16.92	8	2.2	1
0	808	1	42	171	88	30.0947	1	1	140	113	27	9.1	14.2	7.7	5.36	164	52.9	34.9	1.51576	2.3	120	44	18	42.1	21.2	3.94	112	277.9	0.82	4.44	2.5	1.08	4.58	1.74	0.99	1.94	1.23	0.84	13.6	69.44	9.44322	4.62626	4.69	1.67	4.68	16.73	8	16	2
0	809	1	47	178	106	33.4554	0	1	140			8	11.3	9.2	6.12	150	50	39.4	1.26904	2.8	740	38	20	37.4	23.1	3.18	71.6	296.1	0.55	3.89	2.36	1.39	4.76	7.37	0.82	2.25	1.13	1.28	11	115.16	10.7579	5.80488	3.76	1.82	4.32	14.97	8	10.7	2
0	813	1	33	178	108	34.0866	0	0	130	128	2	14.6	21.5	13.1	6.88	153	58	32.6	1.77914	3.01	160	29	16	40	21.6	3.03	78.7	243	0.62	4.01	2.33	0.99	6.37	1.81	1.01	2.93	1.09	1.3	16.7	113.33	9.95541	6.30693	0.97	2.58	4.11	19.69	8	2.2	1
0	823	1	84	176	65	20.984	0	1	121	127	6	11.1	9.4	14.9	7.15	154	75.8	16.2	4.67901	2.19	480	19	16	31.9	22.5	7	86	321.5	0.6	4.5	2.45	1.21	2.81	0.92	1.01	1.46	1.12	0.54	6.8	70.65	9.00463	2.78218	0.72	1.45	3.45	17.73	8	36.1	3
0	831	0	60	160	66	25.7812	0	1	163	154	9	10.8	12.2	10.6	5.81	142	50.9	40.4	1.2599	2.28	210	16	11	40.6	24.4	3.99	69	176.1	1.01	4.58	2.43	1.08	5.7	1.74	1.1	2.77	1.12	0.99	15.7	82.84	9.61449	5.18182	1.99	2.9	4.18	18.63	8	16.5	2
0	835	1	42	173	70	23.3887	1	0	121			9.4	12.1	14.9	5.38	123	46.3	40	1.1575	3.77	180	20	19	35.1	19.9	3.92	76.7	258.9	0.74	3.93	2.38	1.09	7.16	1.23	1.41	1.37	1.24	1.29	7.8	109.75	9.12879	5.07801	0.85	1.29	4.22	21.58	8	5.7	1
0	836	1	42	170	68	23.5294	0	0	132			10.7	14.8	11.5	5.7	143	50	40.9	1.22249	2.68	150	15	15	36.3	23.7	6.9	55	206	0.56	4.8	2.28	1.3	5.93	2.96	1.02	3.37	1.01	1.36	8.1	164.07	10.1365	5.81373	1.23	1.91	4.56	19.15	8	3.9	1
0	837	0	50	158	55	22.0317	0	0	93			17.4	18.4	15.8	6.54	119	53.2	40.1	1.32668	4.63	330	15	14	35.6	23.7	3.96	77	167.6	0.55	4.21	2.17	1.28	3.87	2.19	0.96	1.65	1.11	0.71	7.9	77.83	10.3214	4.03125	1.31	2.54	4.37	17.13	8	2.5	1
0	838	1	32	172	75	25.3515	0	0	110			9.6	16.2	10.3	4.87	162	55.1	34.7	1.5879	1.54	290	259	97	42	20	6.98	77.8	6.98	0.56	4.35	2.58	1.11	3.64	0.9	1.07	1.93	1.11	0.8	11.7	115.73	8.83747	3.40187	2	2.04	5.04	20.47	8	0.6	1
0	839	1	48	165	67	24.6097	1	1	127	114	13	13	20.6	13.5	4.94	141	48.6	41.5	1.17108	3.29	300	24	16	42.1	26.6	6.13	90	147.6	0.64	4.93	2.24	0.94	4.77	1.71	1.15	2.33	1.08	0.95	19.2	86.73	9.78251	4.14783	2.17	2.9	3.7	14.82	8	14.7	2
0	842	0	41	158	53	21.2306	0	0	140	129	11	10	18.5	15.2	5.27	135	51.6	39.8	1.29648	2.41	220	20	16	31.8	19.9	6.2	34	140.7	0.52	4.8	2.41	1.31	4.88	0.94	1.5	2.51	1.36	0.93	10.6	222.75	8.92177	3.25333	0.42	1.74	2.97	13.16	8	2.2	1
0	845	0	52	162	77	29.34	0	1	118	120	2	12.7	14.6	10.6	4.78	134	56.3	36.6	1.53825	3.06	1290	29	17	35	18.4	4.09	62.6	246.2	0.83	4.44	2.45	1.32	5.22	1.23	1.06	2.07	1.19	1.09	5.4	98.57	9.42968	4.92453	1.72	0.8	3.82	22.98	8	6.6	1
0	848	1	34	173	80	26.7299	0	0	117			8.9	12	10.7	8.46	167	57	34.3	1.66181	1.74	180	37	19	40.8	21.3	4.4	54	361.7	0.6	4.4	2.37	1.02	5.63	3.7	1.1	2.45	1.24	1.15	4.1	177.45	10.1754	5.11818	2.38	0.63	4.74	18.37	8	1.3	1
0	849	0	41	161	80	30.863	0	0	134			12.5	12.2	10.9	6.72	149	52.1	41.1	1.26764	2.93	270	38	17	40.5	23.8	3.8	34	201.9	0.45	4.3	2.23	1.1	5.75	3.2	0.97	3.04	1.11	1.33	13.3	222.75	10.3699	5.92784	2.51	7.67	3.94	18.12	8	3.3	1
0	851	1	62	171	72	24.623	0	1	115	115	0	6.7	16.1	7.4	7.42	142	58.6	34.2	1.71345	2.55	150	16	12	32.7	26.6	6.1	82	300.7	0.87	3.9	2.15	0.86	5.15	3.96	0.83	2.63	1.13	1.33	3	87.97	9.95941	6.20482	3.21	1.32	4.3	14.25	8	16.4	2
0	853	1	41	175	84	27.4286	1	1	133	118	15	7.9	19.6	12.4	5.33	139	53.3	38.8	1.37371	1.85	130	32	17	35.5	25.6	5.1	51	234.8	0.67	4.2	2.34	1.31	3.67	1.82	0.69	2.07	0.91	0.95	8.1	181.02	9.34676	5.31884	1.43	3.49	4.23	17.66	8	13.4	2
0	854	0	50	155	73	30.385	0	0	130			17	22.7	13	3.89	129	38.8	54.21	0.715735	2.22	300	23	17	34.4	24.3	3.21	53.3	143.5	0.59	3.93	2.26	1.03	5.45	1.79	1.18	2.65	1.3	1.01	11.2	121.42	10.0965	4.61864	2.73	0.97	3.87	15.95	8	4.6	1
0	855	1	37	175	86	28.0816	0	0	126			8.6	15.8	7.8	6.67	152	53.7	36.4	1.47527	2.12	200	159	58	42.2	23.7	5.4	58	337	0.67	4	2.3	1.22	4.89	2.29	0.88	2.41	1.07	1.08	21.9	159.37	9.66138	5.55682	3.23	2.29	5.38	21.71	8	2.3	1
0	859	1	46	173	70	23.3887	1	0	141	127	14	9.4	11.4	12.1	7.68	158	54.2	34.9	1.55301	2.43	200	18	12	38.6	20.5	2.7	92.8	289.4	0.89	4.12	2.47	1.56	4.54	2.86	0.85	2.16	1.02	1.05	5	84.75	9.97259	5.34118	1.16	1.39	5.44	20.23	8	13.2	2
0	860	0	32	163	83	31.2394	0	0	120			13.1	14.1	12.1	8.93	143	58.8	35.5	1.65634	3.79	250	88	42	35.6	27	5.3	36	218.8	0.4	4	2.29	1.16	4.32	3.49	1.14	1.95	1.22	0.89	67	221.44	10.5036	3.78947	2.51	1.5	4.47	20.21	8	1.1	1
0	861	1	28	175	76	24.8163	1	0	122			12	14.9	12.7	8.39	149	54.7	35.6	1.53652	2.46	100	19	173	38.9	20.1	5.1	57.5	309.2	0.61	4.72	2.44	1.08	4.85	3.16	0.8	2.37	1	1.22	6.9	171.55	10.3165	6.0625	1.97	1.12	3.61	17.86	8	1.2	1
0	865	0	50	158	60	24.0346	0	1	144	157	13	8.4	11.9	7.2	6.84	135	49.7	37.4	1.32888	1.83	100	69	41	41.9	20.7	3.22	61.7	250.4	0.7	4.24	2.25	1.28	3.34	3.44	1	1.73	1.24	0.98	10.8	101.73	10.0448	3.34	2.78	1.72	4.31	12.52	8	4.6	1
0	868	0	68	160	61	23.8281	0	1	133	127	6	11.5	17.5	12.7	4.85	125	50.4	39.8	1.26633	2.07	200	19	14	31.5	24.1	4.61	50.2	181.9	0.75	4.09	2.25	1.15	5.28	1.78	1.33	2.77	1.23	1.09	14.3	115.04	9.70002	3.96992	0.95	2.9	3.17	19.83	8	16.4	2
0	869	1	41	173	93	31.0735	1	0	159	152	7	10.6	12	10	9.87	162	52.9	36.5	1.44932	2.55	130	17	12	38.9	22.9	5.7	57	361.1	0.8	4.3	2.18	1.18	5.93	3.91	1.21	3.1	1.25	1.44	26.3	158.24	10.4055	4.90083	2.1	1.56	5.25	14.81	8	10	2
0	870	1	56	166	70	25.4028	0	0	125			5	7	12.2	4.97	121	82.21	8.52	9.64906	6.58	1250	13	10	26.8	20.2	6.4	42.8	58.4	0.84	4.4	2.18	1.16	4.77	2.01	1.01	2.45	1	0.98	21.9	201.37	8.98864	4.72277	1.58	1.24	4	14.36	8	8.7	1
0	875	1	37	170	77	26.6436	1	1	110	107	3	10.7	12.8	14.7	8.94	142.8	60.74	33.29	1.82457	2.09	340	22	11	36.9	20.2	3.32	59.2	231.3	0.67	4.14	2.34	1.07	5.44	1.19	1.51	2.94	1.31	0.94	99.4	155.47	9.22526	3.60265	2.3	0.37	3.63	15.37	8	3.6	1
0	878	0	49	165	63	23.1405	0	0	124			8.5	11.3	9.8	5.47	153	40.6	52.81	0.768794	2.32	5790	20	15	41.4	19.4	3.42	48.2	277.1	0.54	4.42	1.38	4.21	4.21	1.61	1.17	2.02	1.27	0.91	6.2	138.09	9.29736	3.59829	0.98	2.45	4.57	20.28	8	3.2	1
0	881	0	58	163	60	22.5827	0	0	140	130	10	14.7	20.4	13.3	6.01	138	5.3	41.9	0.126492	4.28	670	14	12	38.4	23.1	4.97	56.1	113.1	0.42	4.36	2.5	0.96	7.35	4.9	1.99	4.17	1.58	1.29	17.7	107.9	10.9581	3.69347	0.84	0.76	3.7	17.28	8	7.7	1
0	882	0	69	157	76	30.8329	0	1	150	160	10	8.5	14.9	7.5	6.8	141	47.9	46.8	1.0235	3.01	270	38	28	41.3	21	3.74	60.9	314.4	0.94	4.47	2.36	1.2	5.71	2.08	2.02	2.9	1.44	0.95	8.7	90.44	9.5535	2.82673	2.49	2.89	4.22	17.75	8	17.2	2
0	883	1	34	170	81	28.0277	0	0	132	121	11	10.2	11.7	9.4	7.61	166	49.4	41.3	1.19613	2.32	100	21	11	38.7	22.4	3.42	58.6	359.9	0.79	4.62	2.35	1.29	4.82	5.87	0.75	2.36	1.07	1.23	8.4	160.75	10.7733	6.42667	2.74	2.36	4.95	19.4	8	2.3	1
0	884	0	53	160	69	26.9531	0	1	136	142	6	7.2	17.7	7.9	4.58	136	48.6	41.2	1.17961	2.85	260	19	15	37.7	22.2	3.77	62.6	233.6	0.95	4.06	2.29	1.38	3.58	2.85	0.88	1.8	1.04	0.8	8.5	97.88	9.70246	4.06818	2.83	2.37	3.98	15.86	8	7.5	1
0	886	0	53	158	57	22.8329	0	0	141	146	5	17.5	22.5	14.8	4.82	138	57.6	37.1	1.55256	2.85	200	54	26	33.8	23.4	5.12	49.8	157.9	0.36	4.42	2.49	0.7	5.95	2.12	1.3	3.7	1.16	1.14	27.8	129.07	10.2947	4.57692	0.85	2.14	4.3	17.02	8	6.1	1
0	890	1	25	180	93	28.7037	1	0	135	124	11	12.1	16.7	17.3	5.55	156	51.04	34.84	1.46498	2.85	330	51	28	31.6	14.3	3.7	60	404.5	0.56	4.9	2.13	1.28	9.83	18.38	0.63	2.03	1.38	2	19.6	166.42	12.0855	15.6032	1.64	5.86	2.56	13.25	8	2.6	1
0	891	0	51	158	66	26.4381	0	0	130			7.5	8.7	9.1	6.04	126	57.4	26.6	2.15789	3.77	270	18	17	37.4	23.6	3.55	68	249.9	0.75	4.53	2.58	1.28	4.83	2.09	1.4	2.86	1.2	1.21	8.4	89.82	9.43313	3.45	3.14	2.16	2.87	16.57	8	4	1
0	893	1	29	168	71	25.1559	0	0	121			8.8	11.2	9.9	6.91	151	56.8	35.3	1.60907	2.28	100	19	14	43.5	24.5	4.52	89.9	239.5	0.87	4.91	2.69	0.8	4.84	2.68	1.05	3.11	1.02	0.99	6.7	99.24	9.84163	4.60952	1.91	1.56	4.48	18.76	8	0.6	1
0	898	0	51	158	65	26.0375	0	1	185	161	24	10	17.8	8.8	4.73	130	51.9	34.2	1.51754	1.09	130	21	15	40.9	30.2	4.9	58	297.9	0.58	3.9	2.25	1.62	4.27	3.48	0.93	2.19	1.03	0.83	82.3	108.86	10.2307	4.5914	2.33	1.91	3.97	16.51	8	14.1	2
0	906	1	52	173	75	25.0593	1	0	146	155	9	6.7	14.5	10.1	6.62	146	65.8	23	2.86087	3.06	210	18	12	32.9	22.3	3.49	92.2	168.1	0.53	4.54	2.29	0.74	3.99	2	0.76	2.2	1	0.88	50	81.9	9.27632	5.25	3.15	3.3	4.72	15.72	8	18.2	2
0	908	0	48	158	55	22.0317	0	0	153	144	9	10.3	20.4	14.6	7.62	136	61.3	30.2	2.0298	2.85	270	45	24	35.5	24.5	5.23	54	195.6	0.31	5.13	2.52	1.51	4.19	1.08	1.14	2.09	1.01	0.76	41.5	121.21	9.09017	3.67544	1.51	2.94	4.32	20.52	8	4.4	1
0	909	1	45	167	74	26.5338	0	1	147	117	30	11.9	16.9	11.7	6.56	162	51.4	40.2	1.27861	2.7	670	34	19	40	29.3	5.9	63	423.5	0.6	4.5	2.39	1.51	5.59	3.05	1.04	2.71	1.16	1.17	9.9	136.32	10.2727	5.375	1.69	2.16	3.82	15.53	8	12.1	2
0	910	0	40	152	52	22.5069	0	0	125	117	8	12.5	19.4	13.1	7.03	127	70.8	23.2	3.05172	2.19	330	14	14	37.8	26.9	3.9	47	164.1	0.45	4	2.42	1.41	3.94	7.35	0.86	1.5	1.17	1.14	49.1	151.65	11.2015	4.5814	1.53	4.14	4	15.52	8	2	1
0	912	1	52	170	60	20.7612	0	0	127			7.5	11.2	6.4	4.45	122	64.8	24.5	2.6449	2.14	110	6	10	37.1	24.2	4.34	72.5	286.8	0.46	4.45	2.39	1.14	3.33	1	1.03	1.61	0.98	0.49	4.6	109.52	8.69597	3.23301	1.47	2.02	4.33	14.48	8	5.3	1
0	914	0	50	163	56	21.0772	0	0	140			6.6	11.7	11.1	7.21	129	50.95	41.04	1.24147	2.85	150	7	10	39.5	21.8	2.79	60.4	268.7	0.6	4.52	2.59	1.68	5.55	3.6	1.23	2.91	1.38	1.24	19.8	104.39	9.84907	4.5122	0.54	5.25	4.57	14.22	8	4.6	1
0	915	1	58	179	65	20.2865	1	0	129			9.5	13.5	10.3	4.47	142	60.4	30.9	1.95469	2.32	100	18	12	35.8	27.2	3.5	62.6	218.8	0.62	4.81	2.51	0.73	4.3	1.51	1.26	2.11	1.24	0.84	8.2	125.39	9.34446	3.4127	1.09	1.36	4.82	14.67	8	13.1	2
0	916	1	74	171	66	22.571	0	0	159	144	15	9.9	17.3	12	7.32	144.8	53.56	31.99	1.67427	2.22	100	24	21	34.2	21.1	6.8	73	290.2	0.68	4.2	2.36	1.23	5.4	2.63	1.05	2.87	1.24	1.2	8.3	93.06	9.94058	5.14286	2.4	2.15	3.47	16.49	8	35.9	3
0	919	1	41	175	88	28.7347	0	1	162	138	24	7.6	10	8.6	8.06	155	79.15	16.14	4.90397	2.61	170	53	85	43.3	23.6	3.12	93	277.5	0.54	4.11	2.45	1.08	4.38	3.24	1.05	2.1	1.49	0.96	6.3	87.56	9.88478	4.17143	2.5	3.5	4.9	13.66	8	9.6	1
0	920	0	52	155	66	27.4714	0	1	187	166	21	11.4	15.1	9.4	6.67	140	62.2	28.3	2.19788	2.14	110	57	29	40.4	21.5	5.02	77.7	275	0.54	4.56	2.52	1.25	5.46	8.94	0.84	2.43	1.46	1.51	20.3	75.91	11.3052	6.5	2.29	8.92	4.16	14.92	8	19.5	2
0	921	0	43	158	58	23.2335	0	0	121			9.9	16.7	10.8	5.56	125	56.6	36	1.57222	2.8	220	10	12	34.4	22.5	3.69	51.6	213.5	0.51	3.89	2.41	1.1	4.33	2.22	0.92	1.87	1.27	0.97	11.3	132.64	9.7711	4.70652	1.04	3.92	3.35	15.1	8	2.3	1
0	923	1	65	172	66	22.3094	1	1	127	118	9	8.8	13.4	17.7	8.24	157.5	60.03	31.61	1.89908	3.19	280	26	12	35.4	25.6	6.22	88.7	549.1	1.07	4.08	2.52	0.87	4.19	3.09	0.97	1.97	1.31	1.19	10.8	78.33	9.98399	4.31959	1.12	0.9	4.07	18.94	8	25.9	2
0	924	1	36	165	57.5	21.1203	1	0	112			8.9	10.3	10.4	5.18	130.6	68.48	23.1	2.9645	5.93	740	13	11	34.7	25.6	3.5	64.9	192.9	0.42	4.75	2.46	1.24	6.48	2.75	0.88	3.4	1.24	1.66	7.8	140.1	9.87871	7.36364	1.04	0.58	6.94	23.2	8	8.8	1
0	925	1	43	174	83.5	27.5796	0	1	118	113	5	14.9	20.1	12.7	5.32	150.7	62.47	29.04	2.15117	2.75	110	22	16	38.5	23.4	5.6	64	384.1	0.78	4.1	2.34	1.18	6.08	5.59	0.96	2.43	1.41	1.36	7.6	135.65	11.1034	6.33333	1.78	5.76	3.05	15.89	8	7.2	1
0	929	1	34	176	68.5	22.1139	1	0	111			6.3	9.8	8.6	4.28	139	61.04	28.04	2.17689	2.97	290	29	14	37.2	20.9	4.63	62.6	222.5	0.82	4.19	2.41	1.01	4.15	4.29	0.8	1.78	1.23	1.3	5.8	148.42	9.9779	5.1875	2.31	2.42	4.52	13.51	8	2.2	1
0	930	0	25	166	75.9	27.5439	0	0	142			15.2	13.9	10.7	9.69	133	59	34.5	1.71014	2.35	160	127	39	40.3	19.9	4.54	60.1	318.7	0.57	4.39	2.38	1.14	4.7	5.14	0.92	2.05	1.34	1.11	22.4	125.81	11.0394	5.1087	1.9	3.58	5.67	18.08	8	1.1	1
0	932	1	34	173	94	31.4077	0	0	119			9.8	14.2	12.4	8.61	141	42.2	50.41	0.837135	3.07	220	76	26	36.8	25.1	7.9	74	475.9	0.73	4.5	2.29	0.94	4.37	3.48	0.69	2.09	1.28	1.07	32.8	121.24	10.2105	6.33333	2.23	2.47	4.39	18.36	8	1.9	1
0	936	1	60	170	65.5	22.6644	0	0	132			13.4	20.1	12	5.18	154	54.9	34.9	1.57307	3.4	290	21	23	36.1	22	4.08	67.3	173.3	0.58	4.43	2.35	1.08	5.91	2.09	1.08	3.31	1.25	1.43	12	113.28	10.0135	5.47222	1.54	2.35	4.13	18.17	8	13.4	2
0	937	0	52	162	62	23.6244	0	1	155	135	20	15.3	29.3	12.4	6.36	150	50.6	45.6	1.10965	2.75	230	43	25	41.3	23.3	3.07	59.6	184.6	0.3	4.24	2.49	1.08	5.36	2.36	0.83	2.66	1.05	1.06	18.1	104.6	10.2676	6.45783	2.17	1.92	6.18	24.49	8	13.3	2
0	940	1	48	175	78	25.4694	1	0	117			7.5	11.7	9.8	6.07	150	58.6	32	1.83125	2.75	100	54	26	40.4	22	5.24	81.6	284.1	0.94	4.87	2.46	1.33	3.02	1.07	0.97	1.59	0.95	0.88	7.3	97.63	8.76362	3.1134	2.25	2.17	4.53	15.29	8	6.9	1
0	944	0	52	160	68.5	26.7578	0	0	120	118	2	11.6	16.7	10.9	3.72	103	40.1	41.9	0.957041	2.91	240	34	34	34	24.5	6.02	66	322.8	0.58	3.5	2.34	1.42	7.99	2.49	0.98	1.45	1.11	1.08	7.8	92.47	10.0444	8.15306	1.3	2.19	3.82	13.32	8	7.8	1
0	948	1	46	170	65.5	22.6644	0	0	116			10.8	14.8	7.09	7.07	179	50.1	39.9	1.25564	1.99	100	31	20	43.3	20.2	5.36	94.4	236.3	0.83	4.34	2.54	1.2	4.56	4.24	1.04	2.17	1.17	1.32	11.9	83.02	10.5052	4.38462	2.37	3.37	6.13	24.57	8	3.6	1
0	949	1	52	175	72	23.5102	1	1	162	135	27	13.3	22.1	8.7	6.54	167.8	71.27	20.39	3.49534	2.21	100	35	20	37.1	27.7	5.8	83	244.1	0.78	4.5	2.46	1.37	3.04	4.57	0.88	1.25	1.34	0.97	7.1	92.99	10.7883	3.45455	1.42	1.37	4.21	17	8	18.6	2
0	952	0	37	158	58	23.2335	0	0	128			10.1	14.5	9.8	3.94	95	48.5	42.6	1.1385	1.65	500	13	15	33.8	28.6	4.6	40	190.3	0.43	4.2	2.38	1.28	3.65	1.47	1	2.1	1.13	1.11	3.8	188.23	9.37886	3.65	0.45	2.75	3.58	15.37	8	1.4	1
0	955	0	74	162	92.5	35.2462	0	1	154	131	23	11.2	16.2	10.2	7.12	133	61	31.3	1.94888	2.39	2160	35	24	31.7	21.8	3.35	56.2	225.3	0.74	4.74	2.27	1.19	2.36	1.06	1.06	2.19	1.21	0.95	26.9	96.22	9.15525	2.22642	2.27	3.2	4	12	8	19.9	2
0	956	0	49	155	54	22.4766	0	1	108	107	1	10.8	14	12.5	5.15	129	51.4	43.5	1.18161	3.04	190	14	11	35.2	19.3	3.69	65.3	173.3	0.46	4.66	2.25	1.2	6.56	1.57	1.17	3.3	1.34	1.16	7	95.66	9.51168	5.60684	0.64	1.3	3.07	13.43	8	5.1	1
0	957	1	67	165	62	22.7732	0	1	131	130	1	8	13	8.7	5.3	137	63.6	24.9	2.55422	2.21	120	15	16	34.3	26.4	7.2	60	292.3	0.5	3.8	2.42	1.12	4.81	1.54	0.79	3	1.01	1.39	4.9	123.9	9.19229	6.08861	1.71	2.41	3.71	17.35	8	23.8	3
0	958	0	59	158	61	24.4352	0	0	150	150	0	9.2	17.3	11.2	4.97	144	42.7	49.7	0.859155	2.25	410	31	22	37	21.5	3.3	63	193.6	0.79	3.85	2.64	1.24	4.51	2.13	0.88	1.24	1.34	0.98	33	93.12	9.65639	5.125	2.01	1.94	3.96	17.63	8	10.5	2
0	960	1	36	164	53	19.7055	1	1	138	144	6	6.9	17.4	5.9	5.49	130	62.5	29.5	2.11864	2.86	110	38	18	40.6	24.4	4.7	100.3	500.7	1.17	4.59	2.7	1.09	4.79	4.25	1.39	2.29	1.25	1.34	20.2	82.77	10.0595	3.44604	2.65	2.16	5.51	19.67	8	7.1	1
0	963	1	27	171	78	26.6749	0	0	114	108	6	9.1	14.6	13.3	9.78	158	59.9	30.4	1.97039	3.14	100	34	14	36.8	21.3	7.33	72.1	307	0.74	4.83	2.51	1.33	3.75	2.44	0.86	1.74	1.06	0.98	6.4	131.42	9.78133	4.36047	2.77	1.07	6.03	20.04	8	0.4	1
0	964	1	40	172	73	24.6755	0	0	114	117	3	11.7	20	11.2	5.24	154	55.3	35.1	1.5755	3.62	120	28	23	31.5	21.3	5.8	61	365.8	0.78	4.4	2.36	1.56	4.25	2.31	0.91	1.83	1.1	0.92	18.4	146.81	9.9779	4.67033	1.2	2.61	4.14	18.04	8	2.2	1
0	965	1	62	170	65	22.4913	0	0	138	105	33	11.2	12.8	7.4	8.5	127	74.5	17.4	4.28161	5.51	700	21	12	31.8	28.2	4.5	60	239	0.65	3.9	2.16	1.2	3.69	2.96	0.87	1.63	1.21	0.91	14.1	125.09	10.1822	4.24138	1.72	0.31	3.96	15.83	8	17.7	2
0	967	1	27	168	91	32.2421	0	0	123			11.2	18.2	13.7	6.53	143	64	28.3	2.26148	3.55	110	32	18	33	20.8	3.7	59	385.6	0.5	4	2.3	1.15	4.96	1.93	0.75	2.72	1.08	1.19	6.4	17.47	9.7545	6.61333	1.28	2.41	3.82	21.76	8	0.8	1
0	968	0	45	152	56.5	24.4546	0	0	154			7.4	12.1	9.1	6.8	133	60.3	26.9	2.24164	3.42	160	18	14	36	23.7	7.2	55	358.3	0.49	4.1	2.51	1.68	6.71	1.47	1.06	3.58	0.95	1.56	14.2	121.08	9.0678	6.33019	2.12	1.19	3.23	17.88	8	5.3	1
0	971	0	46	155	65	27.0552	0	0	140	137	3	13.2	15.9	9.7	4.62	142	48.3	43.7	1.10526	2.32	170	34	27	34.5	25.2	2.96	64.1	190.2	0.78	4.47	2.52	1.53	5.94	5.23	1.1	3.28	1.19	1.91	10.2	99.91	10.9157	5.4	1.52	0.82	3.63	15.36	8	4.4	1
0	973	1	49	170	67	23.1834	0	0	133			13.4	18.2	10.1	4.1	144	53.6	39.3	1.36387	2.59	100	19	9	35.5	23.9	8.2	61	210.6	0.63	4.2	2.35	1.17	3.92	1.32	1.03	1.98	0.94	0.85	29.6	137.82	9.55395	3.80583	0.65	1.24	4.44	16.04	8	5	1
0	979	1	42	184	72	21.2665	1	0	140	144	4	7.1	18.1	10.2	5.28	142	36.12	57.41	0.629159	3.36	350	49	31	40.8	24.8	3.56	61.3	325.2	0.6	4.27	2.67	1.17	6.44	11.06	0.89	2.61	1.66	1.11	7.7	143.91	11.0445	7.23596	2.07	0.89	3.6	17.72	8	12.4	2
0	980	1	37	173	78	26.0617	1	0	116	114	2	16.3	24.3	11.6	6.81	165	59.2	32.2	1.83851	2.48	100	54	11	39.8	23.1	6.7	75	353.8	0.72	4.7	2.41	1.3	4.77	3.16	0.74	3.18	1.23	1.03	5.3	116.8	10.6228	6.44595	2.4	1.88	4.15	20.69	8	4.5	1
0	984	1	43	174	90	29.7265	0	1	114	116	2	15.8	21.3	11.3	12.92	152	59.54	31.14	1.91201	2.95	100	58	28	34.2	29.2	6.2	81	346.2	0.78	4	2.39	1.27	5.89	9.29	0.86	2.22	1.37	1.84	3.2	102.03	11.67	6.84884	3.21	1.35	3.7	19.91	8	7.5	1
0	987	0	53	156	57.5	23.6275	0	0	125	120	5	12.6	16.6	10.9	4.9	133	47.8	41	1.16585	3.28	130	88	33	36.6	22.6	3.99	56.2	171	0.59	4.6	2.46	1.51	3.77	2.32	1.01	1.73	1.07	0.91	6.4	111.27	10.0563	3.73267	2.31	1.19	4.39	12.81	8	4.6	1
0	988	0	43	173	72	24.0569	0	1	127	130	3	11.1	9.1	9.9	6.74	166.8	58.85	29.24	2.01265	2.46	100	54	24	38.2	23.8	4.7	85.7	320.3	0.51	3.9	2.25	1.45	3.81	6.05	0.8	1.52	1.17	1.06	4.3	71.83	10.8881	4.7625	3.11	4.98	4.82	16.75	8	4.4	1
0	999	1	44	165	83	30.4867	1	1	175	147	28	8	23.1	10.4	6.98	159	52.9	37.7	1.40318	3.53	100	59	44	39.7	26.2	4.36	70.9	357.4	0.64	5.01	2.62	1.32	4.51	5.38	1.25	1.85	1.15	1.05	15.3	119.01	10.4432	3.608	3.1	2.23	4.38	13.51	8	22.1	3
0	1001	1	52	172	71	23.9995	1	1	141	128	13	9.1	15.2	8.7	6.78	146	46.6	46.5	1.00215	2.33	120	24	15	35.4	26.1	2.95	70.3	255	0.64	4.3	2.46	1.23	4.95	2.74	0.9	2.64	1.17	1.07	9.1	113.67	9.89729	5.5	2.36	1.01	3.71	18.65	8	23.9	3
0	1002	1	43	181	72	21.9774	1	1	111	109	2	5.9	10	5.8	7.86	146	65.4	22.1	2.95928	4.64	710	242	67	39.7	21.4	3.37	88.4	433	0.89	4.27	2.51	1.11	5.68	2.3	1.58	2.83	1.34	1.15	4.3	91.79	9.28892	3.59494	1.3	1.77	4.91	20.47	8	16	2
0	1007	1	48	173	88	29.4029	0	1	169	140	29	6.4	6.4	4.8	5.91	138.5	67.32	18.5	3.63892	2.35	100	64	30	42.8	21.6	6	102	443	1.08	4.2	2.22	1.17	5.51	2.13	1.08	2.84	1.47	1.09	5.6	74.55	9.29348	5.10185	3.65	3.71	5.02	16.48	8	12.5	2
0	1011	0	44	168	72	25.5102	0	0	115	104	11	8	15.2	10.3	9.54	124	55.2	38.1	1.44882	2.32	110	23	13	39.7	22.5	3.72	67.1	183.3	0.78	4.15	2.27	1.35	4.3	3.96	0.84	1.98	1.12	1.09	6.8	95.88	10.1367	5.11905	1.97	1.58	4.15	13.32	8	2.8	1
0	1012	0	33	158	52	20.83	0	0	130			6.6	9.1	6.2	4.96	125	57.4	31.7	1.81073	2.21	120	40	17	39.3	2.23	3.76	65.2	188.9	0.68	3.45	2.26	1.21	4.41	1.75	0.87	2.28	1.04	1.1	4.8	107.24	9.12775	5.06897	1.21	1.62	6.24	22.2	8	1.2	1
1	8	1	55	180	85	26.2346	1	1	170	168	2	7.1	10.8	10.2	9.31	148	49.1	41.7	1.17746	2.34	47	28	18	39.2	24.8	5.88	81	283.5	0.67	4.52	2.36	1.17	4.64	2.5	0.85	2.73	1.2	0.98	6.8	93.78	9.55745	5.45882	1.75	1.54	5.32	14.7	3	30.9	3
1	10	1	42	164	68	25.2826	1	0	138	111	27	7.2	11.9	11.2	7.63	165	54.4	38.1	1.42782	1.9	20	20	12	38.4	26	6.7	63	343	0.92	4.5	2.53	1.43	5.2	4.8	0.87	2.43	1.32	1.18	11.4	139.23	10.2238	5.97701	2.08	2.12	4.97	22.15	11	12.6	2
1	18	1	71	168	79	27.9904	0	1	123	118	5	5.7	8.4	7.2	8.17	131	42.3	46.1	0.91757	2.61	42	27	19	39.8	21	6.74	89.4	263	0.82	4.79	2.32	1.04	5.26	1.71	1.28	2.8	1.28	0.94	4.7	74.39	8.95802	4.10938	2.27	2.42	4.66	14.03	4	30.6	3
1	23	0	57	161	62	23.9188	0	1	162	140	22	5.9	8.9	5.7	5.53	129	45.7	34.5	1.32464	2.05	274	14	13	34.5	22.5	3.41	75.7	274.9	0.58	4.72	2.18	1.26	4.01	1.68	1.06	1.97	1.23	0.77	1	75.64	8.97481	3.78302	1.94	2.36	3.14	13.43	1	11.8	2
1	43	1	56	165	62	22.7732	1	1	127	120	7	8.3	12.1	14.4	7.94	140	52.2	39.9	1.30827	3.68	4	12	9	34.9	22.5	7.18	80.6	262.3	0.93	4.49	2.2	1.02	5.21	1.32	1.03	2.99	1.14	0.96	11.4	93.68	9.07495	5.05825	0.89	2.13	3.42	15.5	3	21	3
1	50	0	67	159	64	25.3155	0	0	139	131	8	9.4	12	11.2	5.64	117	54.5	38.9	1.40103	4.22	16	15	12	36.6	25.1	4.19	60.5	203.1	1.06	4.2	2.29	1.06	6.33	2.67	1.06	3.22	1.31	1.15	9.8	92.45	9.90385	5.9717	1.39	1.04	4.34	17.52	8	30.7	3
1	61	1	47	172	72	24.3375	1	1	132	116	16	7.9	15.1	13	4.41	132	58.1	27.6	2.10507	2.69	11	18	11	35.9	26.6	5.48	78.6	207	0.7	4.21	2.38	1.17	3.86	2.41	0.78	2.08	1.15	0.85	5.5	102.88	9.62755	4.94872	1.35	1.2	4.08	18.4	4	17.4	2
1	84	1	47	165	83	30.4867	1	1	136	147	-11	9.2	15.9	11.5	8.36	140	46.7	42.9	1.08858	2.93	100	49	20	37.6	29	5.7	72	262	1.02	3.8	2.3	0.92	4.47	2.37	0.83	2.68	1.31	0.96	23.5	114.38	9.76316	5.38554	1.32	2.3	4.18	13.84	8	22.4	3
1	86	0	59	157	67	27.1816	0	1	148	140	8	7.3	11.8	15.6	7.82	135	52.4	40	1.31	2.12	40	19	22	36.3	24.9	3.4	51	183	0.45	3.7	2.32	1.07	4.05	0.9	1.43	2.01	1.31	0.68	6.9	106.64	8.56358	2.83217	0.55	5.17	3.81	14.28	9	9.8	1
1	114	1	54	170	66	22.8374	1	0	148	141	7	10.6	16.1	9.1	6.43	128	4.71	1.12	4.20536	2.77	14	28	17	28	17	5.84	81.2	310.5	0.85	4.41	2.24	1.01	4.47	5.53	0.78	1.95	1.18	1.27	11.5	94.16	10.7521	5.73077	1.86	3.67	4.18	16.55	11	21.5	3
1	118	1	53	176	76	24.5351	1	1	149	148	1	13.6	18.1	12.6	5.61	130	59.8	30.4	1.96711	2.72	10	11	8	34.2	25.4	3.1	63	169.2	1.09	4.1	2.33	1.17	4.17	1.51	1.4	1.6	1.2	0.91	11	128.88	9.70324	2.97857	0.97	0.34	3.83	18	10	16.2	2
1	143	1	63	168	83	29.4076	1	0	141	128	13	8.1	10.8	13.5	10.1	120	57.5	24.4	2.35656	2.05	54	19	13	34.1	28.7	7.2	56	379.8	1.1	4.3	2.23	1.22	3.24	1.35	1.01	1.74	1.26	0.69	8.2	138.52	9.07303	3.20792	0.9	0.83	3.9	15.87	8	21	3
1	150	1	64	164	63	23.4236	0	1	139	117		8.9	16.7	12.8	5.33	138	52.1	36.4	1.43132	2.45	24	22	13	35.8	25.8	3.83	89.5	243.3	0.88	3.65	2.22	0.94	4.94	1.79	1.21	2.72	1.33	1.01	21.4	78.03	9.44933	4.08264	0.09	1.8	3.6	15.56	8	19.5	2
1	166	1	62	170	67	23.1834	0	1	149	130	19	6.4	12.4	8.9	9.14	162	62.4	29.1	2.14433	2.79	17	23	16	42.3	24.6	8.37	75.2	222.2	1.24	4.41	2.32	1	4.76	2.2	1.3	2.53	1.41	0.93	9	97.67	9.32582	3.66154	2.78	2.53	4.89	19.34	9	17.7	2
1	170	0	62	166	71	25.7657	0	1	135	130	5	7.5	10.9	8.3	5.87	133	50.3	38.8	1.29639	2.68	77	50	32	37.7	27.8	4.23	81.8	254.6	0.9	4.91	2.3	1.24	5.13	2.91	1.15	3.07	1.33	1.14	4.7	66.49	9.76412	4.46087	2.86	9.38	4.3	12.87	9	12.6	2
1	171	0	55	162	73.5	28.0064	0	0	123	111	12	9.1	11.3	9.3	8.74	114	64.5	26.7	2.41573	2.12	44	59	27	35.5	26.6	4.88	80.1	21.9	1.15	4.07	0.89	1.52	4.65	4.39	0.93	2.41	1.22	1.22	29.8	71.64	10.3687	5	2.66	1.13	4.49	14.7	1	6.8	1
1	208	1	49	172	63	21.2953	0	1	156	143	13	13.9	18.4	11.3	11.8	139	75.3	16.6	4.53614	6.17	120	11	8	33.2	16.8	5.1	49	351.7	0.52	3.8	2.18	1.24	5.02	1.43	1.17	3.03	1.18	1.07	98	179.61	9.67063	4.2906	1.34	0.93	2.87	17.18	10	11.2	2
1	209	1	58	165	72	26.4463	1	1	151	153	2	7.8	8	6.6	9.9	155	44.9	46	0.976087	3.05	84	32	22	42	24.6	5.5	81	367.3	1.2	3.6	2.29	1.16	5.54	1.98	1.27	3.04	1.34	0.97	11.9	91.82	9.41828	4.3622	2.87	2.43	4.73	16.39	8	24	3
1	223	1	55	174	61	20.148	0	0	109			11.2	16.6	10.9	5.33	173	55.4	36	1.53889	2.25	50	19	11	40.3	25.5	4.56	91.3	218.9	0.98	4.82	2.29	1.28	3.83	1.5	1.17	1.54	1.29	0.73	4.6	81.14	9.50244	3.2735	1.1	2.61	5.07	18.16	10	5.5	1
1	250	1	78	160	65	25.3906	0	0	122	130	8	7.9	12	9	7.96	149	50.4	35.7	1.41176	2.19	33	32	16	39.7	19.2	7.17	68.3	194.3	1.36	4.14	2.51	1.27	8.8	6.46	3.43	1.21	3.07	1.35	6	98.06	10.6136	2.5656	2.03	3.98	4.99	14.58	8	22.9	3
1	259	1	41	167	65	23.3067	1	1	133	120	13	14.4	19.9	11.2	9.02	131	68	19.7	3.45178	3.72	150	30	12	40.8	24.6	4.19	67.7	269.6	0.91	4.73	2.55	1.31	5.39	3.21	0.87	2.7	0.91	1.16	9.1	128.53	10.5146	6.1954	1.49	1.66	5.09	16.94	9	16.6	2
1	268	1	76	176	80	25.8264	1	1	126	122	4	12.4	17.1	18	8.29	149	64.4	28.9	2.22837	2.56	2470	26	17	34.8	24.9	11.8	127	456.5	1.25	3.7	2.34	1.41	4.59	2.44	0.87	2.33	1.06	0.98	4.1	46.98	10.0908	5.27586	0.67	0.42	4.07	18.41	6	40.3	3
1	274	1	55	162	64	24.3865	1	0	113			11.8	16.3	5.8	4.98	169	51.1	39.6	1.2904	2.16	90	92	43	37.3	27.4	6	62	330.6	1.02	5	2.32	1.34	3.6	2.66	0.75	1.76	0.91	0.83	3.8	129.56	10.1275	4.8	1.65	1.98	4.98	17.2	8	21.7	3
1	278	1	58	175	83	27.102	1	1	164	148	16	8	13.3	7.8	6.7	162	53.8	37.3	1.44236	2.64	280	58	28	40.3	22.5	5.34	78.7	439.7	1.1	4.05	2.61	1.32	6.66	5.19	1.05	3.23	1.26	1.56	10.6	95.08	10.4072	6.34286	4.22	1.37	5.75	16.64	9	37.4	3
1	281	0	53	168	87	30.8248	0	1	121	115	6	9.4	14.9	9.2	6.94	141	44.1	44.2	0.997738	2.52	170	110	50	42.2	25.4	5.73	68.8	388.1	1.2	4.7	2.7	1.32	5.26	2.72	1.41	2.62	1.38	1.06	5.9	87.32	9.9224	3.7305	1.02	8.67	5.24	15.29	11	14.4	2
1	287	1	65	170	74.5	25.7785	1	1	165	146	19	9.4	13.1	11.9	5.24	155	61.5	27.2	2.26103	3.24	340	18	10	36.9	19.4	7.01	102.6	363.4	1.54	4.79	2.16	1.18	4.44	1.61	1.03	2.2	1.2	0.91	16.3	65.69	9.39801	4.31068	0.75	2.28	4.46	16.21	7	34.8	3
1	289	1	53	180	89	27.4691	1	0	126	119	7	11.2	16.5	11.3	5.64	153	52.5	38.8	1.35309	2.45	50	30	14	40.3	24.9	4.21	71.3	311.7	0.95	4.61	2.34	1.25	4.63	4.86	0.78	2.06	1.11	1.21	13.3	110.97	10.678	5.9359	2	2.71	4.58	15	11	17.3	2
1	304	1	67	165	84	30.854	1	1	141	124	17	10.7	15.6	13	5.7	140	3.12	35.6	0.0876404	2.12	400	29	15	35.9	27.7	7.29	100.5	403.5	1.57	4.19	2.3	1.08	4.49	2	1.08	1.97	1.35	0.88	6.2	66.41	9.74445	4.15741	1.87	2.08	5.27	17.36	7	31.6	3
1	315	1	32	171	107	36.5925	1	1	142	127	14	8.1	12	12.3	11.9	164	59.9	32.7	1.8318	3.83	360	93	26	37.2	23.9	3.39	71	388.2	0.98	4.55	2.37	0.97	5.79	4.96	0.91	2.91	1.1	0.98	21.3	129.26	10.3743	6.36264	3.54	1.95	6.28	20.49	10	15.5	2
1	318	1	68	167	89	31.9122	0	1	147	144	3	8.1	11.2	7.2	6.48	144	52.9	39.9	1.32581	2.79	140	46	22	41.7	22.6	4.13	67.2	374.2	0.84	4.6	2.6	1.15	3.73	1.95	0.97	2	1.35	0.8	5.9	107.28	9.44076	3.84536	2.95	2.3	4.72	17.31	8	20	2
1	329	0	65	162	67	25.5296	0	1	131	127	4	7.2	6.7	8.4	6.15	129	47	42.1	1.11639	3.36	330	34	17	37.2	24.7	4.88	87.2	380.8	0.85	3.88	2.41	1.25	3.78	2.93	0.86	1.58	1.02	0.91	88.9	60.27	9.73015	4.39535	1.73	2.89	4.27	18.66	9	14.2	2
1	336	0	73	160	57	22.2656	0	0	94	117	23	8.9	10.3	12.6	7.25	141	68.3	22.9	2.98253	3.33	320	11	10	33.9	28.3	6.9	56	6.9	0.91	3.7	2.25	1.47	3.37	2.72	0.85	1.35	1.21	0.77	13	97.32	9.86775	3.96471	1.36	1.73	4.37	19.37	5	36.3	3
1	340	1	62	170	51	17.6471	0	1	172	144	28	7.6	7.5	8.5	7.83	142.4	78.33	14.11	5.55138	3.38	230	30	15	44.1	26.9	8.3	101	476	1.12	4.6	2.54	1.33	6.18	4.07	0.98	2.74	1.25	1.36	9.8	68.37	10.1129	6.30612	2.33	1.95	4.16	15.77	7	28.2	3
1	352	1	59	167	64	22.9481	1	1	175	150	25	10.9	18.9	9	5.59	157	60.3	30.1	2.00332	2.39	80	34	14	43.1	27.3	3.22	65.6	275.6	0.71	4.03	2.57	1.08	4.35	3.73	1.11	1.84	1.29	0.97	27.3	117.66	10.3862	3.91892	0.83	1.22	4.68	19.84	4	34.4	3
1	353	1	60	174	61	20.148	1	1	144	137	7	6.3	13.5	11.7	10.2	129	59.9	29.8	2.01007	2.42	190	10	9	35.3	26.1	5.93	67.9	191.7	0.71	4.06	2.34	1.39	4.4	1.12	0.82	2.67	1.09	0.89	11.1	112.07	8.63494	5.36585	0.7	0.52	4.31	18.33	5	29.5	3
1	355	0	75	155	53	22.0604	0	0	149	130	19	14.1	10.8	12.6	5.44	123	50.9	37.1	1.37197	1.98	270	39	20	33.7	24.1	3.66	57.1	112.2	0.55	4.29	2.41	1.03	7.32	2.36	1.19	4.14	1.29	1.58	17.2	93.73	10.1859	6.15126	0.58	5.24	3.66	14.21	3	48.4	3
1	360	0	54	162	68	25.9107	0	0	125	151	26	7.2	13.1	6.1	4.82	132	48.7	44.2	1.10181	2.23	100	49	20	40.6	23.1	3.08	58.8	296.9	0.54	4.18	2.22	1.09	4.58	2.71	1.14	2.28	1.36	0.87	12.9	104.84	9.65209	4.01754	2.1	2.22	4.47	14.83	10	8	1
1	364	0	67	155	61	25.3902	0	1	129	125	4	12.5	17.8	13.3	6.79	139	49.7	43	1.15581	2.75	140	19	14	36.6	26.4	4.4	47	217	0.51	4	2.24	1.35	7.17	3.09	1.18	4.3	1.17	1.58	50.8	125.45	10.335	6.07627	2.41	4.03	3.75	14.89	9	19.8	2
1	378	0	53	165	60	22.0386	0	1	136	113	23	7.9	11.8	7.8	8.63	163	56	34.9	1.60458	2.31	220	27	12	38.5	23.4	8.81	57.7	392.2	0.62	4.65	2.52	1.35	5.48	2.69	0.81	2.78	0.95	1.17	19.6	108.02	9.73747	6.76543	3.01	1.67	5.25	16.44	10	12.1	2
1	393	0	63	160	75	29.2969	0	1	142	135	7	11.3	16.4	12.9	7.07	141	54.4	35.4	1.53672	2.65	280	69	42	35.1	24.2	4.23	56.1	336.8	0.61	4.16	2.34	1.05	5.02	2.41	0.94	2.18	1.14	1.06	14.4	104.17	9.98549	5.34043	2.39	2.62	3.5	16.91	10	16.4	2
1	402	1	54	170	78	26.9896	1	1	149	122	27	7.1	13.4	12.5	5.83	142	58.7	31.4	1.86943	2.23	180	27	15	46.3	24.5	5.6	80	472.8	1.02	4.1	2.38	1.26	6.49	4.68	1.11	2.66	1.26	1.15	24.9	95.87	10.1845	5.84685	0.97	1	4.3	17.39	7	32.7	3
1	412	1	52	170	76	26.2976	1	1	154	147	7	11.3	14.9	8.8	6.47	157	62.2	30.6	2.03268	1.94	120	52	30	40	24.3	6.7	44	254.8	0.5	4.3	2.59	1.34	4.97	3.96	1.01	2.29	1.12	1.17	13.7	200.3	10.4821	4.92079	2	2.59	4.9	16.23	9	23.8	3
1	418	1	64	172	69	23.3234	1	1	165	144	21	7.5	8.4	10.6	9.95	138	63.2	24.3	2.60082	4.39	52	26	26	36	31.8	10.2	102	383.5	1.01	3.6	2.34	0.87	4.73	4.74	1.01	2.09	0.99	1.21	14.5	66.62	10.252	4.68317	2.05	1.55	3.64	18.43	7	38.6	3
1	420	0	67	162	63	24.0055	0	1	132	111	21	11.4	18.4	12.7	5.05	131	62.6	30.7	2.03909	2.81	270	20	11	41.8	22	4.27	54.2	287.9	0.98	4.66	2.46	1.21	5.83	3.99	1.12	2.38	1.32	1.21	10.2	105.6	10.4985	5.20536	1.49	6.7	5.5	16.79	10	20.2	3
1	426	1	49	175	86	28.0816	1	0	133	135	2	7.8	16.2	7.6	5.5	148	47.8	44.3	1.07901	1.93	180	61	24	38.6	22	4.32	78.1	282	0.87	4.43	2.31	1.22	4.8	13.39	0.67	1.52	1.04	1.63	9.7	102.23	11.3297	7.16418	1.35	4.04	4.14	12.95	8	17.7	2
1	428	1	39	173	80	26.7299	1	1	142	132	10	10.2	13.1	9.4	6.41	157	56.7	35.3	1.60623	1.96	220	17	10	16.8	20.64	4.56	80.5	292	0.68	4.24	2.26	1.23	4.49	3.27	0.8	2.36	1.06	1	22.1	105.72	10.1882	5.6125	1.63	1.5	4.35	13.52	9	15.9	2
1	430	1	39	176	84	27.1178	1	1	144	121	23	11.6	16	11.9	5.74	139	51.1	39.1	1.30691	2.11	100	18	9	34.6	27.5	7.2	52	296.4	0.5	4.1	2.45	1.26	4.46	5.89	0.57	1.69	0.88	1.41	7.7	179.32	10.9053	7.82456	2.82	0.33	4.53	17.74	9	22.3	3
1	432	1	61	170	67	23.1834	1	1	138	138	0	7.9	16.2	10.9	6.31	141.3	63.06	32.7	1.92844	2.57	1360	11	8	31.5	25.4	5.9	57	191.8	0.6	3.9	2.39	1.14	4.62	1.32	0.86	2.78	1.09	0.96	4.7	137.5	9.02556	5.37209	1.33	2.14	3.76	15.13	7	26.7	3
1	437	1	53	173	68	22.7204	0	0	106	118	12	14.4	11.5	14.2	7.31	133	66.3	24.4	2.71721	2.78	1530	14	11	32.4	21.5	9	96	398.8	0.58	3.7	2.24	0.84	7.09	1.19	1.54	3.62	1.35	1.18	10.6	77.45	9.52224	4.6039	2.06	1.15	3.1	13.46	9	13.3	2
1	449	1	51	169	74	25.9095	1	1	160	123	37	10.5	14.3	10.1	5.62	147	45.5	41.1	1.10706	1.94	100	31	11	32.7	26	6.5	57	246	0.6	4.1	2.36	1.17	4.95	3.19	0.99	2.2	1.26	1	6.5	121.32	10.1925	5	3.91	1.93	5.34	13.95	6	32.2	3
1	453	1	57	175	70	22.8571	1	1	181	144	37	18.9	22.2	14.7	7.15	134	47.6	42.9	1.10956	3.97	130	17	8	33.1	23	3.41	72.5	262.5	0.54	4.65	2.44	1.13	4.75	2.26	0.91	2.69	1.04	1.04	17.1	105.74	10.4356	5.21978	1.41	2.16	3.23	15.1	6	33.6	3
1	455	1	61	168	68	24.093	1	1	141	112	29	6.6	11.1	5.9	5.82	153	58.9	36.9	1.59621	2.35	100	40	10	37.8	25.9	6.6	67	232.9	0.65	4.1	2.41	1.22	4.71	1.93	1.17	2.34	1.25	0.87	8	113.09	9.22565	4.02564	3.47	2.56	4.82	13.2	8	27	3
1	458	1	50	165	59	21.6713	1	1	162	144	18	12.4	15.1	15.3	9.5	158	70	24.2	2.89256	2.38	120	12	9	36.1	21.2	7.17	80.5	163.1	0.62	4.28	2.5	1.11	5.19	1.7	0.97	2.85	1.23	0.98	28.9	97.86	9.72939	5.35052	3.57	0.75	4.33	20.51	8	28.3	3
1	473	1	74	162	69	26.2917	1	1	139	140	1	11.8	14.9	15.6	6.69	146	65.2	25.4	2.56693	2.65	340	49	30	31.7	21.8	4.26	95.7	286	0.66	4.56	2.31	0.96	4.17	2.19	0.85	2.49	1.05	0.88	4.9	67.08	9.93306	4.90588	1.02	1.9	3.76	17.69	5	37.5	3
1	477	1	64	160	70	27.3438	1	1	132	132	0	9.8	15.2	9.4	7.98	113	69	23.1	2.98701	2.13	130	16	8	30.6	27	6.09	98	352.1	1.23	4.34	2.47	1.42	4	1.03	0.75	2.6	0.86	0.76	83.6	69.92	8.993	5.33333	1.78	0.75	2.71	14.5	6	27.7	3
1	479	1	73	162	62	23.6244	1	1	111	150	39	7.3	12.2	7.8	5.31	83	66.7	22.9	2.91266	2.91	670	14	9	30.8	23.7	4.05	84.4	288.7	0.7	4.9	2.09	1.35	3.61	4.55	0.51	2.32	0.79	0.8	7.7	78.63	10.1841	7.07843	1.67	2.02	4.04	17.08	4	43.8	3
1	481	1	62	166	86	31.2092	1	1	128	112	16	12.5	17.1	11.6	8.25	158	64.6	25.3	2.55336	2.46	360	27	16	36.8	24.5	5.1	89	334.5	0.72	4	2.35	1.11	5.2	7.26	0.78	1.75	1.05	1.29	12.1	79.67	11.1892	6.66667	2.31	3.7	3.77	13.94	3	35.3	3
1	483	1	53	170	67	23.1834	1	0	132			6.8	8.7	6.8	7.65	147	67.6	20.4	3.31373	2.05	180	24	13	35.8	21.7	5.41	74.8	344.9	0.64	4.37	2.29	0.99	6.81	17.32	0.53	1.55	0.89	1.81	5.9	104.72	11.4498	12.8491	3.49	1.24	4.07	14.27	6	36	3
1	486	0	74	155	72	29.9688	0	1	179	160	19	7.7	14.6	10.4	5.68	122	40.7	48.5	0.839175	2.46	210	41	38	38.6	28.6	5.89	66.3	252.2	0.6	4.94	2.22	1.04	5.28	3.77	1.3	2.49	1.3	1.01	75.5	78.79	10.0494	4.06154	1.81	4.62	4.45	16.02	5	33.3	3
1	512	1	68	171	75	25.6489	0	1	147	155	8	11.2	20.8	11.8	6	148	56.2	33.4	1.68263	2.74	250	19	11	37.7	22	6.96	78.7	221.8	0.78	4.9	2.41	1.04	5.45	2.65	1.01	2.41	1.21	1.16	15.3	88.63	10.0715	5.39604	1.16	1.09	4.21	15.17	6	26.6	3
1	513	1	36	174	100	33.0295	1	0	126			6.6	7.7	8.2	5.7	159	50.6	32.3	1.56656	2.33	100	98	30	37.9	23	6.37	81	410.1	0.62	4.58	2.37	1.01	4.71	1.73	0.74	3.19	0.99	0.98	10	107.17	9.11625	6.36486	1.45	1.96	4.04	15.9	9	14.7	2
1	519	0	76	150	59	26.2222	0	1	117			13.8	22.8	13.5	7.64	136	59.5	28.8	2.06597	3.15	210	15	11	33.8	23.7	4.45	75.2	280.9	0.88	4.63	2.34	1.03	3.46	3.28	0.79	1.36	1.05	0.83	6.8	66.72	10.4936	4.37975	3.54	3.49	4.22	15.07	6	39.5	3
1	524	1	52	163	68	25.5937	1	1	143	139	4	8.4	9.9	8.4	7.21	146	56.3	36.4	1.5467	2.49	180	32	11	37.8	23.3	3.86	72.2	230.2	0.73	4.48	2.42	1.21	5.66	2.71	1.04	2.22	1.19	1.07	15.3	110.07	9.80624	5.44231	2.36	1.17	3.69	20.32	8	22.4	3
1	525	1	47	168	80	28.3447	1	0	137			10.2	13.8	9.8	6.17	148	60.4	31.7	1.90536	2	100	29	12	38.2	22.5	4.18	74	242.7	0.69	4.49	2.38	1.03	5.68	15.2	0.93	1	1.29	1.97	4.1	110.66	11.7247	6.10753	2.9	3.19	4.1	14.93	9	13.9	2
1	527	0	71	162	86	32.7694	0	1	148	159	11	9.4	16.6	9.4	5.79	160	45	45.3	0.993377	2.82	310	116	44	38.9	21.7	5.2	79.3	218.4	0.9	4.01	2.56	0.92	4.98	1.63	1.31	2.43	1.25	0.86	77.5	64.81	9.41035	3.80153	4.18	2.06	5.84	17.29	8	39.4	3
1	532	1	72	157	64	25.9645	1	1	159	139	20	9.3	12.4	10.2	8.1	145	53	37.6	1.40957	3.35	290	57	31	39.7	23.9	5.4	90	343.6	1.12	3.6	2.35	1.05	3.92	3.46	0.82	1.52	1.08	0.98	62.6	73.27	10.1523	4.78049	2.61	2.41	4.65	14.27	9	45	3
1	543	1	73	163	76	28.6048	0	0	146	110	36	12.9	22.5	11.3	6.67	126	58.5	32.1	1.82243	2.68	1130	33	18	34	21.4	5.8	68	216.4	0.55	4.4	2.42	1.3	3.67	2.24	0.81	2.11	1.04	0.94	7.4	102.11	10.0448	4.53086	2.54	1.63	3.8	17.69	6	34.1	3
1	544	1	71	166	63	22.8625	0	1	132	109	23	8.7	13.4	10.1	6.05	153	56.1	34.5	1.62609	3.35	110	22	12	33.8	22.2	4.52	88.4	204.5	0.57	4.24	2.34	1.03	4.17	1.83	0.87	2.16	1.06	0.92	12.3	75.4	9.4487	4.7931	1.09	1.61	3.87	14.59	7	29	3
1	548	1	66	163	70	26.3465	1	1	167	164	3	8	12	9	5.22	143	63	30.5	2.06557	2.21	100	21	11	35.9	21.6	5.2	120.5	188.9	1.22	4.3	2.22	1.03	4.54	2.89	0.93	2.24	1.16	1.03	5.5	53.7	9.82176	4.88172	2.52	1.67	3.42	13.26	6	34.4	3
1	556	1	46	178	85	26.8274	1	0	127			8.7	11.5	9.5	7.02	141.5	55.63	34.71	1.60271	2.97	160	60	24	40.1	19.6	3.93	77.7	310.8	0.47	4.75	2.32	1.12	5.72	4	1.15	2.76	1.27	1.41	8.3	105.05	10.2307	4.97391	6.42	1.06	4.83	13.94	9	9.5	1
1	559	1	80	165	72.5	26.6299	1	1	170	174	4	10.3	18.1	9.7	5.91	147	48.5	42.2	1.14929	1.74	380	17	13	32.4	23.8	3.22	74.7	241.4	0.42	3.95	2.23	1.1	5.25	1.4	1.26	2.81	1.22	0.85	32.8	86.77	9.34968	4.16667	1.56	1.58	4.18	13.21	3	47.1	3
1	568	1	57	167	61	21.8724	1	1	171	152	19	12.2	11.1	10.5	11.28	170	51.6	38.7	1.33333	2.82	170	37	15	37.6	23.1	5.12	56	216.5	0.57	4.03	2.24	1.13	3.88	3.2	1.1	1.82	1.35	0.95	9.7	144.48	10.3456	3.52727	2.18	1.76	4.71	18.81	9	28.6	3
1	578	1	58	172	72	24.3375	1	0	120			10.8	18.6	9.5	5.32	161	2.84	35.5	0.08	2.13	120	58	21	38.8	24.6	4.16	74.1	257.7	0.61	4.29	2.47	1.26	4.39	2.24	0.89	2.02	1.15	1	8.1	102.26	9.86708	4.93258	3.52	2.99	4.37	16.16	7	16.4	2
1	598	1	48	170	70	24.2215	1	0	119	117	2	15.6	18.1	14.8	6.44	128	58.3	32.5	1.79385	2.97	100	16	11	34.9	20.2	5.5	88	358.4	0.5	4.3	2.57	1.36	6.67	12.08	0.68	1.54	1.16	1.38	18.3	89.11	11.9199	9.80882	1.61	0.62	3.36	14.65	9	21.2	3
1	603	0	76	156	74	30.4076	0	1	153	166	13	9.3	10.5	7.9	7.27	128	66.4	25.9	2.56371	2.41	490	42	33	35.1	24.2	5.1	69	345.8	0.56	3.9	2.33	1.21	3.74	2.89	0.87	1.82	1.1	0.84	20.7	72.49	9.97233	4.29885	3.8	6.16	4.1	12.55	5	31.1	3
1	624	1	43	176	72.5	23.4052	1	1	154	120	34	14.2	20.8	13.1	8.85	152	59.2	34.8	1.70115	2.61	140	25	16	43.3	20.3	5.6	84	420.1	0.7	4.62	2.44	1.17	4.77	3.62	0.67	2.19	0.98	1.07	6.1	102.03	10.6208	7.1194	1.03	1.62	4.19	17.12	9	27.7	3
1	628	1	59	179	80	24.968	0	1	164	152	12	7.4	14.2	7.3	8.5	132	59.1	31.2	1.89423	2.9	220	35	22	37.6	23.2	5	85	459.8	0.87	3.7	2.43	1.24	5.07	3.09	0.83	2.64	1.11	1.12	10.8	86.02	9.81071	6.10843	2.44	0.86	3.57	15.74	4	38.3	3
1	637	1	61	168	66	23.3844	1	1	112	111	1	8	11.5	7.5	6.88	143	71.2	19.22	3.70447	2.45	350	80	53	36	23	4	85.6	311.5	0.84	4.65	2.28	0.98	4.25	1.15	1.13	1.94	1.24	0.69	16	84.1	8.90027	3.76106	2.63	1.81	3.75	12.94	6	16.9	2
1	640	0	67	158	52	20.83	0	0	117	125	8	11.3	12.1	11.3	6.47	141	43.7	47.9	0.912317	2.68	230	21	18	35	25.1	4.9	48	155.5	0.48	3.8	2.24	1.34	4.55	1.72	0.87	2.68	1.15	0.88	22.5	162.27	9.64819	5.22989	1.16	1.62	3.09	19.17	8	14.6	2
1	658	1	44	178	89	28.0899	1	1	134	117	17	15.5	14.1	10.2	9.28	165.6	51.3	35.5	1.44507	2.85	100	53	29	43.9	27.2	6.33	79.8	447	0.74	4.09	2.58	1.33	5.82	7.43	0.8	2.36	1.07	1.16	21.2	103.16	11.4274	7.275	2.38	1.76	4.68	17.25	8	24.3	3
1	661	1	53	170	70	24.2215	0	1	144	137	7	8.2	7.2	9.7	5.5	140	56.2	35.6	1.57865	1.84	140	21	20	35.6	25.8	3.4	76.3	330	0.62	4.17	2.48	0.94	4.97	1.76	1.38	2.53	1.23	0.88	8.6	102.24	9.35051	3.60145	1.31	3.93	4.92	18.84	8	9.9	1
1	672	1	53	170	61	21.1073	1	0	136	108	28	8.7	12.4	12.9	10.5	149	71	16.2	4.38272	3.07	250	17	14	33.9	22.1	4.6	101.2	244.2	0.58	3.99	2.31	1.08	5.73	3.42	1.08	2.94	1.22	1.1	5.2	72.66	10.074	5.30556	0.71	0.87	4.33	21.09	9	20.8	3
1	675	1	60	175	73	23.8367	1	1	175	170	5	10.3	18.9	12.9	8.94	144	76.4	15.1	5.0596	2.49	280	21	13	35.9	24.6	3.9	86.9	232.2	0.64	4.16	2.18	1.07	6.33	2.94	0.93	4.17	1.14	1.31	26.5	83.17	10.0916	6.80645	1.82	3.33	4.32	19.33	6	44.2	3
1	676	0	71	160	65	25.3906	0	1	170	158	12	13.4	24.4	11.5	5.56	139	62.9	25.5	2.46667	2.25	110	13	9	34.6	25.4	3.79	68.9	196.6	0.61	4.23	2.16	1.73	3.97	2.72	0.85	2.28	1.19	0.91	7.4	76.81	10.2769	4.67059	1.19	1.98	4.51	16.25	6	28.5	3
1	688	1	69	175	78	25.4694	0	1	130	145	15	12.1	17.3	12.8	6.69	141	52.2	38.3	1.36292	3.15	330	20	14	35.3	21.4	6.1	69	344.2	0.56	4	2.27	1.27	4.83	2.26	1.02	2.44	1.21	1.1	5.3	103.18	9.98963	4.73529	2.05	1.23	4.41	16.64	7	23.8	3
1	699	0	66	161	60	23.1473	0	1	147	114	13	16.8	22.8	12.2	6.53	124	60.3	34.3	1.75802	2.9	190	14	8	33.6	23.9	5	55	163.3	0.5	4.5	2.43	1.15	4.19	1.89	0.81	2.6	0.95	0.9	8.5	104.47	10.139	5.17284	0.37	3.1	3.51	15.97	8	20.2	3
1	707	1	67	172	70	23.6614	1	1	151	155	4	13	16.9	11.9	7.99	146	59.6	30.7	1.94137	2.43	100	95	23	39.8	24.3	4.14	91.9	305.2	0.76	3.79	2.29	0.98	4.54	2.76	0.92	2.15	1.29	0.97	51.7	74	10.2612	4.93478	3.09	2.94	4.46	17.45	5	34.1	3
1	717	1	73	170	78	26.9896	1	1	129	136	13	7.6	12.8	8.1	5.46	130	55.6	34.6	1.60694	3.13	1250	14	12	35.2	29.5	5.8	47	331	0.45	4.2	2.12	1.11	4.25	2.61	0.77	2.08	0.89	0.99	51.4	159.58	9.66856	5.51948	3.48	2.23	4.44	14.08	2	41	3
1	723	1	46	169	75	26.2596	1	1	101	99	2	14.6	22.6	13.5	4.29	132	51.1	40.3	1.26799	2.32	100	80	43	37	23.9	5.95	77.3	418.3	0.68	4.39	2.33	1.21	4.32	4.18	0.72	1.98	0.99	1.03	4.3	105.71	10.7924	6	2.01	0.64	4.55	17.6	8	12.5	2
1	736	1	51	170	85	29.4118	1	1	124	135	11	6.4	9.7	6.6	6.65	151	64.2	25.9	2.47876	3.15	140	27	12	40.3	22.2	5.6	97.9	479	0.6	4.85	2.3	0.99	6.44	4.78	0.96	2.94	1.21	1.57	4.7	76.7	10.1018	6.70833	1.59	2.16	5.25	18.85	9	23.8	3
1	752	1	64	162	60	22.8624	1	1	170	129	41	9.2	10.2	9.8	6.91	148	50.7	41.5	1.22169	2.8	440	27	15	39.1	23.1	5.38	84	269.2	0.71	4.45	2.36	0.83	3.69	1.58	0.74	1.9	0.98	0.83	6.6	84.25	9.35769	4.98649	2.72	0.82	4.74	16.95	4	48.4	3
1	762	0	57	163	58	21.83	0	0	148	127	21	10.8	6.2	12.5	6.08	120	77.6	16.6	4.6747	2.22	100	16	9	38.1	29.4	5	26	191.4	0.5	4.2	2.32	1.37	3.7	3.71	1.82	1.18	1.69	1.2	309.4	275.33	10.3716	2.03297	1.57	1.15	4.69	14.45	8	6.6	1
1	770	0	63	160	68	26.5625	0	1	133	130	3	8.8	14.1	10.8	6.31	143	44.8	44.1	1.01587	2.25	100	62	29	36.7	22.7	3.17	71.9	158	0.54	4.1	2.51	1.13	4.65	7.15	1.07	1.5	1.14	1.12	6.7	77.17	10.8229	4.34579	2.93	2.03	4.15	15.6	8	12.7	2
1	777	0	59	157	64	25.9645	0	1	132	150	18	14.9	21.4	14.4	12.1	120	84	10.2	8.23529	6.25	1590	16	12	26.7	23.1	5.7	45	278.2	0.45	3.8	2.06	1.21	4.34	3.28	0.48	2.26	0.72	1.3	47.7	142.85	10.5703	9.04167	0.78	2.62	1.36	12.22	8	21.7	3
1	778	0	71	155	70	29.1363	0	1	160	151	9	14.1	16.5	13.8	6.19	135	50.8	41.4	1.22705	2.41	140	19	12	39.7	26.2	6.5	43	364.8	0.4	4.3	2.23	1.14	3.98	2.62	0.81	1.99	1.02	0.95	20.6	135.83	10.2904	4.91358	1.2	3.06	3.64	13.87	8	26.9	3
1	783	0	62	157	75.5	30.63	0	1	152	119	33	7.1	10.1	7.2	6.59	130	63.2	30	2.10667	2.26	160	54	35	41.8	24.5	4.4	64.6	254.9	0.82	4.66	2.5	1.27	6.08	7.94	1.01	3.29	1.09	1.42	13.2	88.46	10.7131	6.0198	3.44	2.1	4.17	15.13	8	22.6	3
1	799	1	45	174	86	28.4053	1	0	130	140	10	18.2	21	13	7.52	142	58.9	32.2	1.82919	2.96	540	28	15	36	22.8	6.9	79	374.5	0.56	4.6	2.37	1.29	5.52	12.05	0.44	0.81	0.96	1.7	21.8	103.69	12.0715	12.5455	2.33	0.5	3.64	19.75	8	23.9	3
1	805	1	56	160	80	31.25	1	1	133	135	2	8.5	10.3	7.4	8.47	138	57	35.3	1.61473	2.9	190	54	26	37.1	23.6	6.5	87	280.3	0.6	4	2.49	1.21	6.05	3.77	0.9	2.99	1.16	1.38	2.9	85.42	10.1482	6.72222	4.05	1.63	5.15	16.32	3	28	3
1	810	1	68	170	69	23.8754	1	0	138	146	12	8.7	16.2	12.6	9.24	140	55.1	37.2	1.48118	2.49	900	21	12	30.5	26	6.78	61	269.2	0.6	3.9	2.19	1.25	4.53	2	1.04	2.06	1.14	0.96	13.2	120.6	9.53753	4.35577	0.67	2.05	3.49	16.01	4	29.2	3
1	815	0	64	160	58	22.6562	0	1	166	148	18	8.8	13.5	11.8	6.7	135	39.72	51.01	0.778671	2.22	200	20	13	35.7	25.7	5.06	62	218.4	0.46	4.34	2.32	1.21	5.39	4.18	0.93	2.52	1.17	1.3	7.5	91.66	10.2861	5.7957	1.86	3.77	3.56	12.6	8	23.8	3
1	816	0	53	165	65	23.8751	0	1	115	96	19	15.4	21.5	13.5	6.75	139	48.8	42.1	1.15914	2.32	100	19	13	34.4	29.5	6.4	44	292.2	0.4	3.5	2.43	1.36	6.25	4.52	0.93	3.34	1.22	1.47	21.2	149.91	10.9239	6.72043	1.72	1.14	3.86	17.31	8	9.5	1
1	820	0	58	158	65	26.0375	0	1	147	133	14	12.2	21.7	13.3	8.3	137	57.5	35.8	1.60615	3.4	170	29	16	36.4	23.7	5.84	68.2	196.6	0.5	4.12	2.38	1.01	4.23	4	0.92	1.85	1.23	0.99	29.6	85.2	10.5688	4.59783	3.56	1.86	3.61	18.98	4	12.4	2
1	825	1	61	165	69	25.3444	1	0	109			10.2	16.6	10.7	7.08	142	58.2	31.9	1.82445	3.33	250	22	12	39	23.7	2.85	87.7	279	0.64	3.83	2.29	0.92	6.53	4.16	1.02	2.83	1.19	1.27	12.5	81.67	10.429	6.40196	1.98	2.54	4.06	14.94	7	21.4	3
1	830	1	57	162	68	25.9107	1	0	134	128	6	7.5	9.1	6.1	5.32	155	47.5	38.3	1.24021	2.28	100	21	14	38.8	22.2	6.13	92.5	427.2	1.18	4.58	2.51	1.14	4.74	4.63	0.71	2.27	1.09	1.16	15.3	78.76	10.2285	6.67606	2.56	2.38	4.89	14.52	8	22.8	3
1	833	1	61	170	71.5	24.7405	1	1	148	111	37	8.9	20.4	10.4	8.02	144	52.5	39.7	1.32242	2.19	100	34	21	40.8	30.4	7.5	88	342.5	1.04	3.3	2.42	1.34	6.51	4.31	0.92	3.3	1.08	1.61	29.6	81.34	10.3281	7.07609	1.91	4.01	4.7	18.22	4	48.9	3
1	834	1	66	175	84	27.4286	1	1	129	119	10	14.3	13.3	13.1	5.88	148	69.8	21.9	3.18721	3.4	880	20	15	40.3	18.6	5.22	86.9	176.9	1.05	4.79	2.47	0.98	6.22	2.85	0.83	3.58	1.19	1.28	4.8	79.73	10.3886	7.49398	1.8	0.64	4.2	20.2	6	42.1	3
1	841	1	74	165	70	25.7117	1	1	183	147	36	8.8	14.4	10	4.29	130	45.3	45.9	0.986928	3.01	680	18	14	39.8	21.2	6.5	104.9	295.3	0.85	3.97	2.43	0.93	5.8	2.72	0.93	3.35	1.2	1.31	24.6	60.03	9.85645	6.23656	2.42	2.11	4.58	17.44	3	68.3	3
1	847	1	51	170	78	26.9896	1	1	137	116	21	16.7	24.3	11.8	9.14	160	65.2	28.1	2.32028	2.19	100	32	15	35.4	20.6	7.8	63	316.5	0.76	3.8	2.28	1.35	4.84	5.49	0.75	2.14	1.04	1.39	6.9	130.7	11.1994	6.45333	2.04	1.87	4.23	21.9	8	27.9	3
1	858	0	69	160	62	24.2188	0	1	165	122	43	12.8	11	11.5	3.99	132	48.5	40.4	1.2005	1.76	130	69	38	39.3	24.8	5.97	51.8	269.2	0.67	3.63	2.66	1.35	5.93	3.9	0.95	1.09	1.18	1.51	9.3	109.98	10.5915	6.24211	1.37	2.75	4.48	18.37	4	36.7	3
1	863	1	60	173	63	21.0498	1	1	126	109	13.9	15.2	16.7	13.9	6.45	138	49.8	38.4	1.29688	1.81	740	22	11	35	26.8	6.1	64	170.3	0.6	4.3	2.23	1.22	5.07	2.19	0.75	3.11	0.96	1.27	10.2	120.38	10.1863	6.76	2.16	1.85	3.78	18.05	3	32.6	3
1	871	1	64	165	72	26.4463	0	1	136	129	7	11.9	14.2	11.9	4.55	150	48.8	36	1.35556	2.24	120	48	37	32.1	21.5	3.84	82.9	301.7	1.09	4.21	2.18	1	4.96	3.02	0.8	2.61	1.01	1.15	5.3	85.6	10.2629	6.2	0.83	0.81	2.79	17.41	8	22.6	3
1	877	1	59	165	75	27.5482	0	1	208	177	31	9.8	13	10.2	7.69	157	37.7	43.2	0.872685	2.35	290	33	27	40.2	23.6	4.03	66.5	234.4	0.85	4.53	2.55	1.42	5.68	3.34	1.34	2.61	1.34	1.23	9.3	115.74	10.1694	4.23881	1.57	1.4	4.2	19.51	8	30.6	3
1	894	0	65	160	65	25.3906	0	1	115	122	7	7.6	15.4	10.6	5.76	132	58.5	33.7	1.73591	2.03	830	33	17	40.9	27.7	5.3	75	278.9	0.7	4	2.42	1.11	5.4	2.67	1.37	3.2	1.16	0.96	409.3	72.31	9.69129	3.94161	1.61	3.78	5.44	20.13	8	11.9	2
1	895	1	54	170	69	23.8754	1	1	114	116	2	14.3	20.9	10.1	9.54	160	43.3	47.1	0.919321	2.17	160	28	15	39.3	24.2	7.1	67	297.7	0.68	4.1	2.27	1.24	4.78	8.63	0.75	2.01	1.14	1.41	16.8	118.79	11.4966	6.37333	1.57	2.41	4.08	19.95	8	20.2	3
1	899	0	57	160	68	26.5625	0	0	116			6.3	14.8	6.9	6.45	120	43.7	49.1	0.89002	2.75	190	20	16	36.3	20.1	3.6	62	315.1	0.12	4.71	2.4	0.91	5.31	3.2	0.97	3	1.08	1.01	6.8	96.28	9.68476	5.47423	2.13	1.98	4.29	16.57	8	7	1
1	905	1	75	176	75	24.2123	1	1	141	117	24	10.7	14.9	13.8	9.15	138	65.3	27.7	2.3574	2.85	160	20	15	29.2	23.1	7.4	91	269.1	1.01	3.5	2.24	0.91	3.96	3.15	0.71	2.11	0.97	0.89	4.9	70.79	10.1987	5.57746	3.06	2.56	3.17	17.47	5	50.9	3
1	911	1	63	174	78	25.763	0	1	159	153	6	7.4	13.4	8.6	7.52	135	56.7	37.2	1.52419	2.7	200	17	14	39.9	28.6	5.4	59	272.5	0.56	3.8	2.27	1.06	4.87	2.05	1.11	2.22	1.06	0.9	6.7	130.05	9.40038	4.38739	1.36	2.22	3.8	16.65	7	19.9	2
1	926	1	79	170	62	21.4533	0	1	162	142	20	10.5	19.1	10.8	10.26	144.9	74.75	16.91	4.42046	3.7	600	15	18	32.5	28.7	6.1	64	151.1	0.56	4.2	2.26	1.13	2.65	1.05	1.08	1.18	1.1	0.7	8.2	105.34	9.08123	2.4537	0.77	3.11	3.3	15.52	5	34.9	3
1	928	1	41	178	79	24.9337	1	0	108			10.3	16.3	13.8	6.82	155	57.7	34.3	1.68222	3.26	190	14	12	36.5	20.5	2.98	72.6	248.3	0.6	4.37	2.47	1.37	4.48	2.16	0.68	2.3	1.12	1.23	4.8	118.12	9.78331	6.58824	1.81	1.33	5.1	19.31	8	6.8	1
1	931	1	66	171	72	24.623	1	1	156	150	6	12.9	14.8	9.2	4.72	134	47.5	41.7	1.13909	4.51	230	13	10	33.5	25.9	8.3	73	297.5	0.72	3.7	2.34	1.07	3.83	1.45	0.94	1.81	1.15	0.95	4.3	98.44	9.60985	4.07447	1.3	0.59	3.6	16.62	6	30.8	3
1	933	1	52	175	75	24.4898	1	1	144	132	12	9.8	16.2	9.2	8.14	149	52.7	38	1.38684	3.01	100	33	19	42.4	27.1	4.6	57	353.5	0.56	3.5	2.25	1.23	5.9	16.88	0.8	3	1.62	1.7	18.6	146.48	11.7896	7.375	1.99	2.25	4.26	13.27	8	32.1	3
1	941	1	75	160	72	28.125	1	1	136	121		16	23.9	13.9	4.73	127.1	60.05	30.07	1.99701	2.38	460	25	21	28.6	30.1	6.1	89	213.4	1.01	3.8	2.34	1.19	3.97	2.86	0.93	2.11	1.17	1.09	9.7	72.72	10.5045	4.26882	1.83	1.18	3.36	20	4	38.9	3
1	945	1	37	178	94	29.668	1	0	139			16.2	20.4	5.1	7.5	174	50.8	43.4	1.17051	3.48	100	51	23	35.9	26.9	6.11	118.7	408.6	0.92	4.45	2.43	1.35	4.47	1.92	1.12	2.14	1.34	1.04	11.5	67.05	10.1184	3.99107	0.8	13.79	4.96	13.33	8	4.4	1
1	946	1	56	167	60.2	21.5856	1	0	150	135	15	11.8	15.4	9	9.84	159	64.1	30.2	2.12252	3.48	150	23	14	43.8	27.8	6.4	62	370.3	0.56	4.2	2.35	1.26	5.14	2.81	1.1	2.46	1.27	1.09	7.1	128.65	10.1823	4.67273	1.37	2	4.03	14.45	7	22	3
1	951	0	57	165	78	28.6501	0	1	145	145	0	10.1	12.4	11.3	6.33	146	63.2	34.1	1.85337	2.86	380	61	29	36.6	26.9	5.4	54	341.8	0.52	3.9	2.38	1.38	4.9	3.16	1.2	2.5	1.38	1.35	10	113.79	10.1442	4.08333	1.46	2.14	4.63	19.52	8	9.8	1
1	959	0	58	157	62	25.1532	0	1	176	151	26	7.9	15.5	8.6	6.64	138	55.2	36.9	1.49593	2.23	230	12	18	36.5	24	3.79	72	318.5	1.1	4.14	2.56	1.03	3.4	5.82	0.76	1.21	1.34	0.96	7.9	79.8	10.5092	4.47368	1.92	2.24	3.68	18.88	7	17.1	2
1	966	1	51	174	75	24.7721	1	0	128			17.1	15.1	12.5	12.7	139.6	58.84	32.24	1.82506	3.42	160	40	15	34.6	24.3	4.54	87.4	373.1	0.78	4.38	2.51	1.18	6.4	4.52	0.87	3.05	1.39	1.46	6.2	87.98	11.0287	7.35632	2.94	0.85	3.29	18.91	8	18.4	2
1	974	1	58	165	65	23.8751	1	1	117	128	11	18.2	23.2	14.8	5.13	148.3	47	41.7	1.1271	3.09	100	27	21	33.4	24.9	7.88	65	253.9	0.67	4.88	2.19	1.08	5.55	1.99	0.89	2.97	1.12	1.2	5.4	119.81	10.2706	6.23596	0.65	1.05	3.77	18.1	8	25.4	3
1	983	0	64	148	60	27.3923	0	1	149	138	11	6.3	12.4	6.3	6.18	126	52.4	37.4	1.40107	2.31	120	46	26	34.2	25.8	3.86	69.4	381.1	0.83	3.94	2.39	1.26	5.28	5.79	0.98	2.7	1.28	1.55	6.4	79.98	10.2777	5.38776	4.12	3.12	4.14	17	7	20.9	3
1	986	1	54	170	60	20.7612	0	1	135	139	4	9.4	10.5	6.8	4.62	136	56.8	33.5	1.69552	2.59	100	56	16	36.2	23.4	8.69	87	368.4	0.81	3.84	2.38	0.98	4.59	2.71	1.04	2.31	1.08	1.14	7.6	86.62	9.91872	4.41346	0.27	3.93	4.76	13.56	8	19.6	2
1	990	0	71	153	60	25.6312	0	0	170	135	25	12.4	20.2	9.7	7.3	128	55.5	26	2.13462	4.15	430	13	13	36.4	24.5	5.6	63.2	210.7	0.67	3.78	2.23	1.12	6.63	2.22	1.45	3.73	1.8	1.45	16.2	85.27	9.99627	4.57241	2.43	0.49	3.91	15.6	4	30.7	3
1	992	1	44	172	68	22.9854	1	1	143	139	4	13.3	16.8	10.8	6.23	142	60.7	27.9	2.17563	3	100	17	12	36.3	23.4	6.5	89.8	303.6	0.81	4.5	2.45	1.46	4.92	2.84	1.2	2.63	1.31	1.27	29.8	89.44	10.3126	4.1	1.21	1.38	4.3	19.09	5	29.3	3
1	993	1	52	172	82	27.7177	1	1	137	116	21	8.1	16.7	6.9	5.52	147	51.2	38.4	1.33333	2.66	110	46	20	34.3	22	5.68	89.6	425.5	1.09	4.41	2.43	1.28	4.32	3.17	0.74	2.35	1.13	1.26	7.4	84.78	9.92666	5.83784	2.39	1.52	5.04	13.34	7	26.4	3
1	995	1	52	178	95.5	30.1414	0	1	136	143	7	7.9	18.6	6.6	6.78	154	62.6	28.8	2.17361	2.8	100	76	25	34.5	25.4	6.93	100.3	289.7	0.88	4.05	2.32	1.49	3.59	5.14	0.74	1.12	1.11	1.17	2.9	73.97	10.385	4.85135	3.09	6.5	4.17	13.82	8	11.1	2
1	997	1	69	178	72	22.7244	1	1	149	161	12	6.6	19.1	7.9	6.49	129	46.2	33.9	1.36283	4.64	430	13	17	33	24.9	5.99	70.4	231.1	0.64	4.42	2.42	1.16	3.35	1.2	0.72	1.65	0.88	0.69	7.9	100.7	8.75045	4.65278	3.12	2.43	3.12	17.21	3	36.7	3
1	1003	0	66	154	60	25.2994	0	0	149	123	26	12.4	19.8	11	5.04	148	46.5	45.8	1.01528	3.25	260	24	21	39	23.4	3.66	67.6	273.9	0.83	4.82	2.58	0.98	9	4.72	1.32	4.97	1.54	1.61	7.6	81.41	10.7506	6.81818	2.22	2.63	3.94	18.71	7	24.5	3
1	1006	1	41	185	95	27.7575	1	1	120	112	8	11.2	11.9	10.7	5.8	138	45.3	42.9	1.05594	2.68	160	50	23	31.2	24.6	5.99	75.3	277.6	0.81	4.34	2.41	1.11	4.77	4.14	0.77	2.48	1.06	1.17	10.9	113.01	10.5177	6.19481	1.82	2.95	4.4	16.78	8	14.4	2
1	1009	1	75	160	59	23.0469	1	1	138	145	7	10	11.3	7.9	8.82	166	56.6	37.4	1.51337	4.15	470	28	25	35.7	27.9	8.9	83	291.2	0.82	4.3	2.25	1.37	4.92	2.71	1.11	2.57	1.32	1.21	9	79.12	9.9806	4.43243	0.48	2.37	5.26	17.2	3	37.8	3
[truncated: 2 more columns]

## Sheet: Patients with loss to follow-up
Sample	Sex（female 0，male 1）	Age	Height	Weight	BMI	Smoking	Hypertension	SBP1	SBP2	△SBP	FBG	PBG	HbA1c(%)	WBC	Hb	N	L	NLR	FIB	D-dimer	ALT	AST	ALB	Bicarbonate	BUN	Scr	CyCs	UA	K	Ca	P	TC	TG	HDL	LDL	Apo-a1（g/L）	Apo-b	UACR	TyG	TC/HDL	FCP	TSH	rT3	rT4	QRSKI3（10年）	QRSKI3（Grade）	FRS	FRS（Grade）
34	1	55	160	53	20.7031	0	1	131	118	13	5.3	9.6	11.4	4.68	141	52	37.6	1.38298	2.16	3	29	15	37.3	23.9	4.78	63.5	0.95	211.9	4.76	2.28	1.06	4.77	0.86	1.11	2.74	1.25	0.87	5.4	8.19795	4.2973	1.05	1.14	3.89	15.57	11.5	2	21.6	3
38	0	59	156	55	22.6003	0	1	163	128	35	10.4	12.8	10.7	6.27	128	60.8	29.6	2.05405	2.65	128	15	11	32.3	25.2	4.39	71.6	0.89	201.9	4.59	2.32	1.07	6.05	2.84	1.15	2.64	1.29	1.04	7.6	10.0667	5.26087	1.15	0.51	4.13	18.8	18.9	2	18.5	2
39	1	52	182	75	22.6422	1	0	119			12.2	16.1	14.5	5.13	130	60.5	28.8	2.10069	2.08	24	20	11	35.9	26.8	5.69	78.8	0.89	194.7	4.25	2.23	1.13	5.99	1.56	1.09	3.17	1.25	1.04	7.3	9.62718	5.49541	0.51	0.99	2.78	15.63	13.1	2	13.3	2
40	0	50	160	75	29.2969	0	0	125			6.5	12.4	9.5	5.83	140	40	49.1	0.814664	2.47	15	27	14	35.4	26.6	6.99	83.1	1.06	171.1	4.84	2.35	1.6	5.88	3.58	1.15	2.52	1.38	1.15	5	9.82823	5.11304	3.6	2.42	3.55	9.81	4.7	1	6.3	1
41	1	57	160	75	29.2969	0	1	163	155	8	6.4	12.7	5.9	6.29	152	56.9	33.1	1.71903	2.73	79	33	19	38.8	23.3	4.66	98.9	0.99	448.5	5.06	2.41	1.13	5.01	3.97	1.33	2.2	1.36	1.08	7	9.91613	3.76692	4.05	1	5.2	16.88	15.1	2	29.4	3
44	0	54	158	57	22.8329	0	1	130	108	22	6.4	6.7	6	4.73	121	44.1	45	0.98	2.2	19	15	14	38.2	23.6	6.21	72.2	0.83	238	4.42	2.27	1.24	4.28	2.27	1	2.17	1.26	0.89	5.5	9.35714	4.28	1.39	1.93	4.33	12.26	10.2	2	10	2
55	1	58	172	70	23.6614	1	1	145	150	5	12.6	19.9	10.5	7.06	151	72.2	17.2	4.19767	2.37	83	138	63	32.2	25.3	7.38	100.7	1.41	327.2	3.71	2.34	1.18	6.09	7.24	0.72	2.67	1.57	1.6	13.5	11.1944	8.45833	5.67	0.69	3.65	17.42	41.7	3	30	3
56	1	47	170	69	23.8754	0	0	121			10.7	21.4	11.2	6.4	154	45.3	43	1.05349	2.23	50	30	12	38.9	25.8	6.33	64.6	0.89	204.4	3.8	2.3	0.99	5.59	9.5	0.84	2.07	1.68	1.61	8	11.3026	6.65476	2	1.06	4.66	17.15	6.1	1	7.9	1
57	1	55	160	51	19.9219	0	0	171	148	23	7.7	9.8	11.8	7.98	135	64	26.1	2.45211	3.11	79	16	12	41.9	25.4	4.32	64.6	0.99	181.4	4.29	2.36	1.44	5.04	1.89	1.22	2.64	1.26	0.97	10.2	9.35886	4.13115	1.11	2.69	4.16	18.27	14.9	2	21.6	3
62	1	69	167	59	21.1553	0	1	139	159	20	8.1	14.8	13.1	5.42	124	60.8	33.8	1.79882	2.43	61	12	13	36	25.5	4.71	75.1	1.07	283.2	4.08	2.37	0.97	5.67	1.82	1.18	3.38	1.29	1.01	6.3	9.37176	4.80508	0.51	1.26	4.01	27.41	27.4	3	29.4	3
63	1	62	170	61	21.1073	1	0	128	125	3	7.8	15.6	10.1	9.8	162	54.3	39	1.39231	3.02	39	17	12	35.7	23.8	5.9	54	0.87	169	4.1	2.43	0.95	5.48	0.92	1.22	3.38	1.3	0.94	7.7	8.6518	4.4918	1.15	0.8	3.48	17.34	20.4	3	29.4	3
66	1	45	170	82	28.3737	0	0	132	128	4	10.3	14.6	9.8	8.84	123	66.3	18.1	3.66298	5.03	161	41	29	34	23.4	6.9	90	1.01	459	3.8	2.24	0.85	3.53	1.36	0.63	2.12	1.01	0.79	22.9	9.32069	5.60317	2.31	0.63	2.53	15.51	5.4	1	9.4	1
69	1	31	178	82	25.8806	0	0	151	128	23	7.3	6.9	7.3	6.21	145	55.5	35.8	1.55028	1.96	310	77	25	45	23.6	4.99	95.5	1	368	4.11	2.53	1.59	5.23	4.91	0.84	2.91	1.43	1.24	21	10.2602	6.22619	3.04	2.58	3.96	18.39	2.1	1	3.3	1
74	0	65	147	55	25.4524	0	1	146	138	8	8.3	10.9	12.6	9.74	122	71	20.1	3.53234	3.19	272	17	12	31.1	24.3	4.2	32	0.67	210	3.8	2.23	1.03	4.76	1.21	1.31	2.63	1.31	0.83	103.2	8.98794	3.63359	0.73	0.55	3.27	18.07	14.8	2	18.5	2
75	1	58	170	70	24.2215	0	1	111	103	8	12.6	21.1	15.5	7.87	121	53.8	38.3	1.4047	2.73	227	21	10	30.6	26.6	6.7	73.3	0.88	257.9	4.28	2.19	0.96	4.24	3.65	0.69	1.78	1.31	1.03	19.7	10.5095	6.14493	0.7	0.86	3.26	16.97	13.9	2	13.3	2
76	1	57	185	78	22.7904	1	0	145	127	18	7.2	9.8	9.7	7.76	135	59	29	2.03448	2.9	83	17	12	34.4	25	4.27	69.8	0.99	250.6	4.17	2.41	1.2	4.48	2.64	0.89	2.82	1.25	0.86	13.4	9.62592	5.03371	1.99	2.59	5.61	15.48	23.6	3	30	3
77	0	54	165	60	22.0386	0	0	139	140	1	7.1	10.3	8.8	4.58	121	33.3	48.7	0.683778	2.94	70	44	25	35	24.9	5.4	66	0.78	184	4	2.31	1.33	5.53	1.47	1.4	3.3	1.21	0.94	8.6	9.02642	3.95	2.06	4.45	3.97	14.61	5.6	1	7.3	1
79	1	41	176	96	30.9917	0	0	139	128	11	6.6	8.6	7.2	6.31	144	48.1	42.1	1.14252	1.8	96	166	58	40.7	22.4	4.63	76.8	1.09	410.8	4.85	2.35	1.01	6.2	3.27	1.08	3.64	1.08	1.18	4.3	9.75292	5.74074	2.81	2.71	5.36	17.03	4.9	1	6.7	1
80	1	61	174	63	20.8086	0	0	136			7.1	10.1	8.3	7.86	142	69.5	19.9	3.49246	3.68	104	21	12	41.1	23.7	6.7	72.7	0.96	266.8	4.55	2.28	1	5.91	2.15	1.12	3.36	1.3	1.1	3.6	9.40663	5.27679	3.19	0.93	4.1	16.27	14.4	2	18.4	2
82	1	43	170	78	26.9896	0	0	130	138	8	11	15.1	11.3	6.64	145	60.6	24.2	2.50413	2.99	134	32	16	37.3	25.5	6.69	71.6	0.88	300.4	4.27	2.31	1.35	6.6	2.93	1.02	1.01	1.47	1.28	25.5	10.154	6.47059	2.05	1.13	4.28	16.8	5.3	1	6.7	1
83	1	62	178	84	26.5118	0	1	141	134	7	10.3	17.5	11.6	6.29	139	59.3	34.3	1.72886	1.91	6	20	13	35.7	27.1	4.6	60.5	0.99	184.5	3.89	2.07	1.03	4.01	1.67	1.26	1.91	1.55	0.76	8.5	9.52603	3.18254	1.29	0.62	3.99	15.89	13.6	2	29.4	3
88	1	60	168	64	22.6757	1	1	123	130	7	8.5	16.6	14.6	7.11	126	60.9	25.3	2.40711	2.54	66	12	10	32.2	25.5	6.1	54.9	0.8	207.4	3.63	2.11	1.34	4.5	1.6	1.11	2.16	1.06	0.76	11.2	9.29113	4.05405	0.82	1.9	3.93	18.18	19.9	2	30	3
89	1	41	172	70	23.6614	1	1	159	132	27	7.7	13.2	10.9	7.67	146	49.7	40.6	1.22414	2.69	158	12	15	31.7	24	7.06	72	0.85	217.6	3.71	2.15	0.94	5.25	1.55	0.84	3.22	0.96	0.96	9.9	9.16054	6.25	1.47	0.79	3.51	16.39	22.4	3	21.6	3
92	1	41	176	80	25.8264	0	1	130	128	2	10.1	12.1	12.5	5.76	140	48.8	41.6	1.17308	2.66	50	16	11	38	27.7	6.18	61.6	0.69	281.9	4.21	2.24	1.47	5.76	3.8	0.99	2.64	1.11	1.26	14.2	10.3286	5.81818	0.69	2.08	4.14	18.01	6.4	1	9.4	1
98	1	47	178	82	25.8806	1	0	130			8.1	10	11.8	6.08	161	52.6	37.8	1.39153	2.23	7	18	16	40	21.6	3.89	89.5	0.94	199.8	4.22	2.44	1.21	6.06	1.46	1.19	3.77	1.24	1.01	12.4	9.15136	5.09244	1.64	0.54	3.24	18.67	10.6	2	18.4	2
100	1	54	162	58	22.1003	0	0	139	122	17	12.9	13.4	12.5	6.96	127	41.8	47.2	0.885593	2.54	26	19	13	35.5	24.3	3.23	77.5	0.95	173.4	4.2	2.32	1.13	5.15	1.71	1.33	2.34	1.38	0.81	11.3	9.77478	3.87218	1.04	0.78	3.66	16.67	9	1	11.2	2
101	1	57	166	67	24.3141	1	1	155	165	10	11.7	17.3	12.8	8.37	148	59.7	28.7	2.08014	2.73	15	28	15	34.5	26.5	5.8	62	0.85	351	4.2	2.35	1.18	4.22	2.84	0.64	1.82	1	1.01	38.7	10.1845	6.59375	1.76	0.87	4.55	16.19	35.6	3	30	3
102	0	76	160	48	18.75	0	0	150	160	10	11	20.3	13	6.78	117	67.8	22.8	2.97368	4.05	18	10.1	11.6	41.3	24.4	6.1	76.2	1.39	180.4	3.82	2.37	0.92	4.68	1.59	1.13	2.06	1.42	0.84	18.7	9.54269	4.14159	0.38	1.26	3.38	19.96	29.4	3	24.8	3
103	0	56	165	58	21.3039	0	1	130	146	16	12.4	19.7	11.7	5.32	140	70.5	18.4	3.83152	2.99	24	23	17	41.4	27.4	5	62	0.68	193.2	4.3	2.52	1.39	5.37	1.32	1.19	2.74	1.36	0.95	67.5	9.47639	4.51261	0.62	1.47	4	25.83	9.1	1	11.7	2
105	1	65	172	70	23.6614	1	1	132	136	4	18.4	24.4	13.8	7.9	132	54.1	30.1	1.79734	2.61	107	13	15	37.1	24.4	8.11	108	1.03	312.6	4.64	2.44	0.95	5.51	2.26	0.95	3.23	1.2	1.1	7.4	10.4088	5.8	0.36	1.03	2.79	19.11	31.8	3	30	3
110	0	62	165	66	24.2424	0	1	157	145	12	15.3	19.1	11.8	6.21	136	55.8	34.3	1.62682			23	14	40.1	27.2	5	60	0.89	228.8	4.1	2.22	1.25	5.51	1.29	1.13	3.26	1.12	0.94	9.3	9.66356	4.87611	0.98	1.73	2.45	16.44	16.9	2	18.5	2
111	0	64	150	46	20.4444	0	0	141			7.9	14.3	11.2	6.46	135.2	60.28	32.94	1.82999	2.47	93	15	13	37.4	25.4	6.6	38	0.65	150.3	3.7	2.23	1.39	4.26	1.11	1.3	2.29	1.29	0.81	19.5	8.85229	3.27692	1.05	6.16	5.38	18.75	10.3	2	11.7	2
112	1	59	164	59	21.9363	1	1	148	156	8	8.7	13.2	9	7.14	147	57.2	30.5	1.87541	2.37	15	45	21	42.1	24.4	4.58	85.6	1.12	450.7	4.49	2.35	1.09	4.97	1.35	1.41	2.75	1.23	0.91	10.1	9.14449	3.52482	1.81	0.63	4.45	20.71	22.4	3	30	3
117	1	65	173	65	21.7181	0	0	151	128	23	13.5	10.5	5.8	5.67	145	57.37	20.7	2.7715	2.81	11	16	9	36.6	24.7	6.06	82.1	0.98	158.4	4.54	2.36	0.94	7.22	2.84	1.23	2.3	1.2	0.8	12.3	10.3276	5.86992	0.98	2.71	3.28	15.2	27.1	3	25.3	3
123	1	64	186	87	25.1474	0	0	137			8.6	13.5	10.9	4.52	150	53.4	32.7	1.63303	2.59	19	22	13	38.2	25.8	5.28	91.8	1.31	339.3	4.67	2.27	1.24	3.97	1.35	1.21	2.24	1.31	0.77	5.2	9.13293	3.28099	2.27	1.08	4.49	16.73	12.2	2	18.4	2
124	0	67	158	48	19.2277	0	1	140	149	9	7.8	8.9	7.8	6.23	132	56	31.8	1.76101	2.31	94	18	18	36	24.4	5.52	79.3	1.28	279.1	3.89	2.23	1.07	4.69	1.35	1.19	2.49	1.27	0.82	64	9.03529	3.94118	1.57	2.9	4.44	15.87	16.9	2	18.5	2
125	0	66	160	71	27.7344	0	1	153	144	9	13.1	19.8	11.4	8.5	141	50.5	39.8	1.26884	3.1	135	32	19	39.7	23.6	5.19	82.7	1.36	371	4.28	2.38	1.06	7.92	4.96	1.56	3.65	1.42	1.48	8.9	10.8551	5.07692	2.37	0.97	4.92	18.09	20.4	3	21.5	3
130	1	40	170	63	21.7993	0	0	127			8.9	13.7	10.2	7.17	151	47.9	42	1.14048	1.76	53	35	18	39.1	24.9	4.89	92.3	1.04	361.5	3.94	2.36	1.48	5.16	2.86	1.01	2.85	1.19	1.07	8.8	9.91794	5.10891	1.21	3.93	4.57	19.99	2.7	1	5.6	1
139	0	55	168	70	24.8016	0	0	134	144	10	7.6	10.3	7.3	4.28	125.3	56.6	33.1	1.70997	2.19	84	77	39	36.8	25.4	3.75	88.9	1.37	400.3	4.22	2.36	1.14	4.49	5.92	0.8	1.61	1.22	1.25	13.2	10.4875	5.6125	2.38	4.42	4.62	13.14	8	1	8.6	1
141	1	46	160	70	27.3438	0	0	149	140	9	8.6	11.2	8.4	5.85	160	62.3	29.1	2.14089	1.98	29	65	40	45.8	21.1	4.99	94.1	1	307.9	4.72	2.45	0.9	7.39	6.02	1.31	3.24	1.27	1.52	69.2	10.6279	5.64122	3.54	10.77	4.94	15.95	7.5	1	11.2	2
144	0	63	156	64	26.2985	0	1	197	190	7	12.7	15	12	5.45	148	46.9	44.3	1.05869	2.68	31	49	23	36.5	26.9	5.9	41	0.62	108.7	4.1	2.35	1.34	4.98	2.73	1.24	2.5	1.15	0.99	15.5	10.227	4.01613	1.14	3.69	3.67	16.8	21.4	3	21.5	3
154	1	40	173	77	25.7276	1	0	130	135	5	8.2	10.7	8	7.68	176	44.1	41.9	1.05251	1.89	7	137	50	46.4	22.3	4.79	96.9	0.77	238.1	4.37	2.33	0.9	5.13	1.54	1.17	2.87	1.3	1.03	13.8	9.21698	4.38462	1.99	7.22	5.68	18.51	5.2	1	13.3	2
155	0	57	158	51	20.4294	0	0	140			8.4	15.3	6.9	4.75	123	50.2	39.7	1.26448	2.36	14	23	15	41.8	26.7	4.02	83.8	0.96	266.2	4.78	2.41	1.22	4.44	1.73	1.19	2.18	1.29	0.96	7.6	9.35742	3.73109	2.14	2.6	4.2	15.8	6.7	1	10	2
156	0	45	160	59	23.0469	0	1	128	138	10	7.4	18.7	13.6	4.54	141	52.5	26	2.01923	2.42	8	17	14	38.8	24.8	3.64	65	0.79	209.7	4.51	2.38	0.93	6.4	2.1	1.37	3.39	1.44	1.42	9.3	9.42448	4.67153	1.27	0.65	4.18	17.47	4.9	1	6.3	1
164	1	51	173	82	27.3982	0	0	137	131	6	8.2	14.4	8.5	7.67	166	63.03	28.63	2.20154	2.97	10	36	19	42.2	24.5	3.58	105.1	1.17	319.6	4.56	2.28	1.05	5.3	2.48	1.17	3.18	1.22	1.06	4.4	9.69346	4.52991	1.72	2.42	5.3	19.83	7.4	1	11.2	2
165	0	48	160	69	26.9531	0	0	116			11.3	17.9	10	5.71	142	50.4	39.6	1.27273	2.11	7	28	19	37	24.1	3.74	67.6	1.08	180.2	3.9	2.32	1.4	6.08	6.83	1.16	2.76	1.29	1.49	28.4	11.0272	5.24138	0.85	3.97	3.48	12.64	3.6	1	2.8	1
167	0	54	165	78	28.6501	0	1	173	162	11	11.4	20.9	14.2	5.59	154	79.8	13.1	6.0916	2	15	69	44	38	26.2	3.61	43.3	0.87	212.3	4.12	2.16	0.71	5.63	1.82	1.91	2.8	1.31	1.1	27.2	9.71351	2.94764	2.24	0.18	2.97	17.12	10.4	2	15.9	2
169	0	46	165	73	26.8136	0	1	161	160	1	10.8	15.2	8.2	7.84	117	60.8	30.8	1.97403	2.96	66	37	20	42.6	24	3.59	77.8	0.85	242.9	3.92	2.47	0.97	5.18	3.95	1.37	2.3	1.41	1.24	63	10.4343	3.78102	2.95	1.67	4.74	18.14	6.7	1	11.7	2
172	0	47	160	65	25.3906	0	1	163	120	43	15.6	15.4	11.3	7.99	122	68.7	23	2.98696	2.02	74	19	15	34.5	25.9	2.53	83.6	1.05	223.1	3.78	2.22	0.77	3.79	1.9	1.22	2.18	1.22	0.8	8.9	10.0702	3.10656	1.03	2.13	4.14	18.82	8.5	1	11.7	2
173	0	42	168	73	25.8645	0	0	157	145	12	7.4	8.8	7.8	5.59	131	56.2	32.7	1.71865	2.01	40	79	30	37.4	23.4	3.21	82.1	0.9	235.5	3.8	2.24	1.16	4.71	2.27	1.17	2.84	1.06	1.02	74.6	9.50232	4.02564	2.31	3.44	4.75	17.48	3.6	1	7.3	1
176	0	59	157	70	28.3987	0	1	110			6.7	8.8	6.7	7.69	132	50.4	41.5	1.21446	3.28	14	28	21	40.6	23.6	5.43	87.2	1.32	337.7	4.68	2.46	1.32	6.63	1.65	1.34	4.11	1.36	1.3	8.3	9.08395	4.94776	1.35	5.77	4.4	14.84	8.8	1	6.3	1
189	0	43	177	74	23.6203	0	0	121			6.1	6.1	11.7	7.31	156	48	39.8	1.20603	2.04	37	32	16	34.1	29.6	4.6	52	0.58	178.4	4.1	2.14	0.84	4.69	1.06	0.73	3.29	0.93	0.93	4.7	8.54762	6.42466	1.39	0.7	4.24	17.5	3	1	5.3	1
192	1	53	166	76	27.5802	0	1	133	135	2	8.7	17.2	8.8	6.43	111	66.5	24	2.77083	4.2	195	49	25	32.5	38.3	3.74	84.6	0.98	169.7	4.7	2.31	1.16	4.22	2.54	0.81	2.61	1.08	0.98	11.6	9.77655	5.20988	2.21	2.84	3.92	12.48	11.2	2	15.6	2
197	0	29	173	65	21.7181	0	0	120			7.7	5.8	7.9	7.08	151	44.3	42.7	1.03747	1.72	10	68	22	40.2	24.1	4.21	112.8	0.98	311.4	4.49	2.38	1.28	4.38	1.66	0.87	1.84	1.06	0.91	6	9.2291	5.03448	1.45	0.78	5.83	17.82	0.8	1	2	1
198	1	57	174	73	24.1115	1	0	131			7.6	15.9	13.2	5.02	125	43.8	44.3	0.988713	1.6	6	41	24	32.1	21	4.64	100.3	1.05	142.7	4.78	2.19	1.23	3.17	0.68	1.12	1.53	1.25	0.55	9.2	8.32355	2.83036	1.25	2.25	3.61	15.8	12.4	2	29.4	3
206	1	47	175	61	19.9184	1	0	154	140	14	13.2	16.4	6.5	6.64	132	71.1	17.6	4.03977	2.97	145	13	12	36	31.5	2.8	51	0.56	324.4	3.8	2.27	1.47	4.21	1.04	1.04	2.13	1.26	0.78	12.9	9.3005	4.04808	1.64	0.82	5.72	16.52	13.4	2	21.6	3
213	1	69	165	72	26.4463	0	0	175	148	27	7	12.4	10.4	5.94	139	48	40	1.2	2.79	28	17	11	34.2	25.9	3.81	83.1	1.07	246.5	4.51	2.27	1.1	4.95	1.41	1.26	2.62	1.17	0.65	4.7	8.97056	3.92857	1.14	1.2	4.71	18.02	29.4	3	29.4	3
214	0	46	170	60	20.7612	0	1	123	138	15	5.6	6.4	5.8	5.2	159	60.7	23.1	2.62771	1.59	86	10	9	38.2	28.4	3.08	77.5	0.9	149.5	4.41	2.43	1.21	4.73	1.67	1.33	2.4	1.26	0.77	8.3	8.91665	3.55639	1.23	1.49	4.43	`16.7	4.2	1	6.3	1
215	0	44	168	63	22.3214	0	1	130			14.6	17.2	13	7.12	138	69.3	23.8	2.91176	3.18	218	15	12	37.1	25.6	7.3	36	0.45	144.4	4.2	2.44	1.39	4.59	1.48	0.9	2.66	1.12	0.87	20.6	9.75413	5.1	0.74	1.28	4.39	17.61	4.7	1	6.3	1
219	0	59	155	49	20.3954	0	1	150	135	15	12.8	14.2	13	6.02	137	52.9	36.3	1.4573	3.12	79	15	12	40.4	25.5	5.19	62.1	0.98	218.3	4.8	2.43	1.26	6.09	2.77	1.14	2.65	1.25	1.34	0	10.2494	5.34211	0.37	4.92	4.87	20.39	14.7	2	15.9	2
221	0	60	157	65	26.3702	0	1	150	165	15	8.6	12.6	8.6	6.27	138	60.2	32.1	1.87539	2.56	118	73	30	46.6	23.4	4.6	79.5	0.94	322.4	4.56	2.44	1.3	5.94	3.73	1.25	2.85	1.34	1.28	21.1	10.1492	4.752	3.02	3.2	4.26	13.66	14.5	2	18.5	2
228	1	58	166	68	24.677	1	1	128	110	18	10.4	13.8	16.2	6.7	150	50.3	38.6	1.30311	3.05	51	17	11	31.1	28.5	6.4	57	0.6	218.7	3.8	2.31	1.19	5.77	2.8	0.94	2.84	1.06	1.41	6.5	10.0525	6.1383	0.87	0.91	4.24	17.26	29.3	3	30	3
229	1	54	170	58	20.0692	0	0	140	138	2	11.9	13.1	12.5	5.44	147	53.4	29.3	1.82253	2.52	7	16	12	34.6	22.7	7.42	94.4	0.98	189.6	4.74	2.35	1.37	3.33	1.22	1.09	1.59	1.2	0.65	9	9.35645	3.05505	0.53	1.89	4.49	16.45	7	1	13.3	2
230	1	44	172	68	22.9854	1	0	122	120	2	5.8	6.5	6.6	4.23	135	40.3	47.9	0.841336	2.14	9	12	9	38.9	23.4	3.93	92.9	1.25	260.8	4.61	2.39	1.31	3.04	1.4	0.76	1.48	1.05	0.52	3.1	8.77539	4	1.84	1.06	4.8	16.05	6.6	1	11.2	2
243	1	49	180	72	22.2222	0	1	130	152	32	8.9	13.6	9.9	5.97	143	54.3	29.5	1.84068	2.68	106	75	30	44.7	22.9	3.21	78	1.3	218.8	4.34	2.4	1.15	4.39	3.99	0.87	1.98	1.08	1.11	39.3	10.2509	5.04598	2.21	1.29	5.7	17.17	11.4	2	13.3	2
245	1	61	180	77	23.7654	0	1	132			10.5	18.2	13.4	6.88	155.4	48.2	43.5	1.10805	2.82	215	26	17	42.8	22.5	5.18	80.4	1.01	170.3	5.01	2.62	1.1	4.87	3.13	0.96	2.49	1.37	1.18	83	10.1735	5.07292	0.63	1.27	5.06	15.92	15.2	2	25.3	3
246	0	47	165	85	31.2213	0	1	140	128	12	6.8	14.3	7.9	5.84	123	65.2	25.8	2.52713	2.45	98	57	26	34.9	26.1	3.66	58	1.04	347.9	3.66	2.26	1.29	4.88	3.2	0.96	2.61	1.22	1.21	182.7	9.76114	5.08333	2.12	1.41	4.06	14.93	7.6	1	7.3	1
251	0	61	157	63	25.5588	0	1	132	131	1	13	17.1	11.6	4.32	151	56.9	23.9	2.38075	2.93	102	14	11	35.5	26.9	5.2	44	0.45	395.1	3.3	2.31	1.2	4.94	8.02	0.83	1.72	1.19	1.34	10	11.328	5.95181	1.62	0.57	4.62	18.24	13.9	2	13.7	2
255	1	62	170	63	21.7993	1	1	127	149	22	10.3	15.5	18.2	4.91	128	57.7	25.8	2.23643	3.43	230	14	11	34.2	22.4	5.17	84.6	1.14	208.7	4.03	2.33	1.22	5.18	1.23	1.04	2.67	1.02	0.98	5.7	9.22022	4.98077	2.35	2.16	4.06	17.98	29	3	30	3
260	1	44	179	74	23.0954	1	0	139	137	2	14.3	20.6	12	7.96	170	48.7	40.8	1.19363	2.42	180	26	12	43.7	20.76	3.4	78.7	0.91	232.4	4.36	2.5	1.23	5.8	4.85	0.87	3.19	1.23	1.38	7.7	10.9203	6.66667	1.83	1.51	5.04	22.27	12.6	2	13.3	2
261	1	41	183	96	28.6661	0	0	119			10.7	14.8	8.6	6.3	145	53.7	36.4	1.47527	1.87	140	31	14	36.2	22.5	4.62	67.7	1.02	285.8	3.98	2.42	1.07	4.13	2.57	1.38	1.45	1.25	0.74	8.1	9.99521	2.99275	1.92	1.61	5.17	17.01	2	1	3.9	1
263	1	38	175	84	27.4286	0	0	125			10.8	17	11	5.1	161	56.2	33.7	1.66766	1.76	60	20	9	37.4	25.3	5.63	76.5	0.99	340.3	4.2	2.18	1.14	5.53	3.47	1	2.57	1.18	1.18	3.7	10.3048	5.53	0.31	1.2	5.35	17.1	2.5	1	3.3	1
264	1	37	170	66	22.8374	0	0	121			10	12.6	14.1	7.52	159	46.1	43.6	1.05734	3.38	210	35	15	41.4	26.8	4.4	61	0.6	337.9	4.6	2.35	1.38	5.86	6.47	0.94	2.12	0.98	1.42	5.5	10.8508	6.23404	0.89	1.74	4.12	18.33	2.2	1	3.3	1
266	0	60	160	60	23.4375	0	1	143	148	5	10.4	18.8	9	6.88	132	64.9	28.7	2.26132	3.43	850	35	15	39.8	26.1	3.8	57	0.57	220.5	4	2.31	1.1	4.18	0.98	0.92	2.78	1.05	0.79	6.6	9.00267	4.54348	1.64	0.01	9.3	37.53	12.1	2	15.9	2
272	1	64	165	66	24.2424	0	0	132	139	7	9.5	18.3	8.1	5.9	150	63.9	25.5	2.50588	2.96	340	57	30	38.5	23.1	5.92	75.4	1.35	231.9	4.68	2.26	1.31	5.69	5.14	0.94	2.52	1.19	1.31	21.3	10.5694	6.05319	3.22	0.76	5.7	14.22	19.5	2	18.4	2
275	0	70	158	62	24.8358	0	1	162	141	21	13	22.7	11.3	8.34	149	42.5	52.1	0.815739	2.05	8350	67	30	40.6	31.4	4.93	75.4	1.07	267.8	4	2.49	1.1	5.39	3.56	0.88	2.81	1.04	4.22	22.8	10.5158	6.125	2.91	7.18	4.64	18.83	33	3	27.5	3
276	0	56	163	59	22.2063	0	0	124			9.7	12.4	14.2	6.72	125	35.4	54.6	0.648352	2.91	2960	25	15	32.7	23.8	6.4	48	0.6	294.4	3.9	2.4	1.28	6.03	3.39	0.97	3.25	1.06	1.36	29.4	10.174	6.21649	0.57	1.97	3.7	18.5	7.7	1	7.3	1
291	0	49	155	45	18.7305	0	0	136			13.3	21.5	13.3	6.33	125	57.8	29.2	1.97945	4.39	360	12	8	29.3	24.6	5.7	97	0.98	202.4	4	2.14	1.29	2.41	0.59	0.9	1.06	1.09	0.38	21	8.74119	2.67778	1.54	1.67	4.39	16.89	3.1	1	5.3	1
298	1	30	175	70	22.8571	1	0	120			10.6	17.6	31.2	5.79	169	55.3	34.8	1.58908	2.27	100	21	10	43	26.6	6.8	50	0.56	256	4.3	2.37	1.41	7.83	2.45	0.86	3.89	1.08	1.52	8.9	9.938	9.10465	0.88	0.92	4.79	20.64	2.6	1	4.7	1
308	0	57	150	47	20.8889	0	1	150	124	26	9.4	19.4	12.3	5.31	135	60.8	32.6	1.86503	1.91	210	17	12	32.5	23.6	3.8	51	0.5	343.9	3.6	2.28	1.2	4.11	2.15	0.89	1.99	1.08	0.82	161.1	9.68724	4.61798	0.71	1.09	2.86	14.29	12.9	2	15.9	2
312	1	46	171	67	22.913	1	0	143			13.1	18.1	12.5	5.1	156	53.2	30.2	1.76159	2.45	140	22	9	35	25.4	5.9	52	0.51	285.7	3.8	2.13	1.11	4.68	2.41	0.88	2.28	1.03	1.04	16.5	10.1333	5.31818	0.6	0.62	2.54	17.92	11.8	2	21.6	3
320	1	62	167	77	27.6095	1	0	122	120	2	9.8	19.7	17.8	7.6	155.6	55.8	36.7	1.52044	2.91	350	33	13	33.6	24.5	5.19	73.4	0.88	242.7	4.68	2.34	0.99	4.14	2.03	0.74	2.39	1.12	0.95	18.5	9.67148	5.59459	1.64	1.03	3.62	20.58	22.5	3	29.4	3
321	1	44	175	76	24.8163	1	0	110			8.3	14	12.4	7.27	153	44.7	48.2	0.927386	2.36	100	48	18	45.1	23.2	5.48	83.8	0.76	257.3	4.43	2.56	1.25	4.55	2.09	0.84	2.26	1.08	1	6.5	9.53448	5.41667	1.55	1.97	4.32	20.23	7.2	1	11.2	2
323	1	59	165	49	17.9982	1	0	138	128	10	6.3	14.6	16.5	4.72	137	54.2	35.6	1.52247	2.3	3370	54	24	25.3	29.2	8.1	50	0.5	172.5	4	2.06	0.96	3.58	0.7	1.11	1.53	1.19	0.55	4.7	8.16494	3.22523	0.35	1.63	1.99	13.28	17.3	2	29.4	3
324	1	60	167	63	22.5896	0	1	146	157	11	7.3	10.3	11.6	8.23	152	68.8	21.3	3.23005	5.33	610	13	10	34	24.2	4.41	73.6	0.67	227.1	5.18	2.26	1.08	4.51	1.41	0.71	2.83	0.84	0.94	6.2	9.01253	6.35211	1.18	1.62	3.97	15.32	22.3	3	29.4	3
327	1	32	175	85	27.7551	1	0	123			14.2	18	12.2	7.46	155	46.9	46.1	1.01735	2.51	100	37	17	37.6	24.4	5.04	90.6	0.61	385	4.45	2.42	1.11	5.46	6.4	0.8	2.21	0.93	1.51	5.9	11.1906	6.825	1.91	1.26	4.09	17.23	3.1	1	4.7	1
337	0	64	157	61	24.7475	0	0	179	158	21	7.4	19.2	10.8	4.26	132	59.5	31.4	1.8949	2.85	160	16	14	32.1	29.7	4.84	60.9	0.66	180.8	4.21	2.26	1.35	6	1.98	1.12	3.02	1,17	1.19	37.7	9.36564	5.35714	1.65	1.65	4.29	14.97	21.9	3	18.5	2
338	0	60	163	71	26.7229	0	1	152	142	10	13.1	18.1	13.8	4.8	115	44.6	47.6	0.936975	2.56	410	36	20	33.6	25.3	5.2	58	0.62	314.6	4	2.42	1.14	5.53	2.89	0.98	2.83	1	1.21	13.1	10.3149	5.64286	1.42	3.77	3.76	16.24	16.2	2	18.5	2
346	0	56	148	50	22.8269	0	0	120	118	2	8.6	14.9	13.4	5.57	126	53.3	31.1	1.71383	2.33	120	54	33	33.4	28.1	5.4	38	0.45	185	3.4	2.17	0.92	4.86	1.73	1.04	2.88	1.21	1.01	14.7	9.38095	4.67308	1.54	2.53	5.08	21.33	6	1	7.3	1
350	0	57	162	76	28.959	0	1	167	138	29	`5.7	17.5	13.4	6.6	156	52.8	38.9	1.35733	3.1	260	140	58	39.9	23.1	3.72	59.9	0.7	204.8	4.2	2.37	1.01	8.46	4.63	1.07	4.07	1.24	1.81	37.9	#VALUE!	7.90654	1.79	3.72	4.73	19.98	25.4	3	18.5	2
354	0	33	158	64	25.6369	0	0	126	121	5	8.3	13.8	14.3	4.26	123	57.8	28.3	2.0424	2.69	120	16	10	33.9	25.5	4.56	55.9	0.59	248	4.07	2.45	1.36	3.79	1.01	1.34	1.8	1.24	0.65	8.7	8.80727	2.82836	1.35	0.95	4.12	15.57	1	1	2	1
359	0	59	165	60	22.0386	0	0	136			6.2	11.9	7.2	5.27	137.5	52.5	36.4	1.44231	2.72	160	51	23	39.4	29.4	6.9	77.6	0.93	224.6	5.17	2.21	1.5	4.38	0.88	2	1.52	1.59	0.47	8.8	8.37778	2.19	1.56	1.78	4.72	17.64	5.9	1	8.6	1
363	0	49	151	55	24.1217	0	0	145	140	5	9.8	16.5	12.1	5.79	118	67.6	24.7	2.73684	2.07	300	78	18	29.2	25.4	3.6	63.3	0.66	160	4.03	1.98	1.15	3.39	0.85	1.27	1.44	1.34	0.48	30.7	8.80093	2.66929	0.56	4.65	2.74	17.47	3.7	1	6.3	1
365	0	67	160	65	25.3906	0	1	186	172	14	7.1	13.9	8.3	7.9	9.69	137	63.8	2.14734	29.1	280	52	25	45.1	21.8	4.97	63.9	0.97	379.5	4.27	2.35	1.06	5.59	1.45	1.35	3.37	1.38	1.04	23.8	9.01272	4.14074	3.04	5.3	4.81	14.29	25	3	24.8	3
366	1	51	180	74	22.8395	1	0	132	116	16	10.8	15.7	8.4	6.76	143	52.3	31.6	1.65506	2.01	190	24	13	41.9	24.2	5.6	55	0.58	388.8	3.9	2.22	1.13	4.05	3.36	0.96	2.31	1.21	1.04	12.8	10.2725	4.21875	1.47	1.29	4.51	15.68	13.5	2	21.6	3
368	1	60	170	76	26.2976	1	1	142	141	1	7.6	14.7	6	6.78	134	46.1	39.3	1.17303	1.45	140	18	12	34.4	23.6	6.33	69.6	1.17	339.5	3.67	2.08	1.2	2.13	1.45	1.92	0.89	1.22	0.43	10	9.08077	1.10938	1.65	2.11	4.75	19.2	14	2	30	3
372	0	56	161	61	23.533	0	1	146	133	13	9.4	13.3	13.3	6	139	43.8	48.4	0.904959	2.16	730	25	14	35.6	24.7	5.59	52.2	0.88	187.5	4.11	2.27	1.31	5.74	1.68	1.07	3.55	1.17	1.4	19.7	9.44057	5.36449	1.37	4.73	4.2	15.5	12	2	13.7	2
373	1	58	170	78	26.9896	0	0	135	110	25	8.6	10.9	10.1	5.23	149.5	53.59	37.49	1.42945	2.87	570	20	18	40.8	28.1	4.8	81	0.75	334	3.9	2.37	1.2	6.04	6.26	1.06	1.96	1.41	1.58	13.9	10.667	5.69811	1.36	1.59	4.11	12.89	16.1	2	15.6	2
377	0	61	170	69	23.8754	0	1	160	144	16	8.2	13.9	9.1	5.81	134	52	37.5	1.38667	2.14	290	47	20	38.9	24.3	4.73	79.3	0.98	333.1	3.89	2.4	1.15	3.88	2.5	0.79	3.35	1.02	1.28	4.5	9.70149	4.91139	2.77	1.86	4.77	18.89	17	2	21.5	3
382	0	52	157	54	21.9076	0	0	134	130	4	12.6	20.9	12	7.86	136	71.4	23.8	3	4.78	370	10	9	30.5	28.6	4.2	35	0.56	189.4	3.4	2.22	1.45	4.13	1.13	0.73	2.62	0.79	0.93	13.3	9.33698	5.65753	0.72	1.02	3.63	17.93	6.1	1	7.3	1
383	0	64	163	62	23.3355	0	0	123	140	17	9.9	15.7	7.9	8.06	149	58.9	30.9	1.90615	2.14	400	70	25	41.3	23.9	3.02	64.8	0.76	211.4	4.14	2.38	1.05	5.62	1.78	1.22	3.05	1.19	1.02	10.9	9.55021	4.60656	1.61	4.64	5.84	18.56	12.1	2	8.6	1
385	0	60	165	62	22.7732	0	1	142	124	18	8.1	13.6	7.4	5.2	126	43.2	43.5	0.993103	1.89	120	64	32	40.1	28.2	4.98	71.7	0.74	249	4.54	2.39	1.15	3.56	1.43	0.94	1.75	1.11	0.82	12.5	9.1306	3.78723	3.09	3.21	5.5	16.48	11.9	2	15.9	2
388	0	49	165	69	25.3444	0	0	133			8.7	19.8	10.9	8.92	124	53.9	37.8	1.42593	2.57	110	39	24	27.2	21.8	6	70	0.67	235.9	4.41	2.31	1	6.53	3.6	1.19	2.27	1.36	0.9	11.7	10.1253	5.48739	1.4	5.95	4.64	12.91	4.8	1	5.3	1
395	1	66	169	71	24.8591	0	1	137	163	26	12	22.6	11.9	5.02	141	56.5	36.1	1.5651	2.75	340	24	22	41.2	19.9	8.78	99.6	0.85	287.3	3.74	2.37	1.03	6.21	2.12	1.1	3.95	1.22	1.09	17.8	9.91739	5.64545	1.61	2.19	4.44	17.48	27.5	3	29.4	3
401	0	61	155	64	26.6389	0	1	158	162	4	7.6	19.8	11	8.71	156	36.8	45.9	0.801743	2.75	120	74	33	38.7	26.5	6.07	62.7	0.55	284.3	4.54	2.55	1.38	4.08	0.9	1.05	2.25	1.09	0.7	6.2	8.60385	3.88571	1.41	4.81	3.7	14.28	13.4	2	18.5	2
408	0	58	153	56	23.9224	0	1	162	152	10	10.1	20.6	10.3	6.2	132	43.4	45.1	0.962306	2.05	140	41	24	34	24.6	3.25	63.3	0.54	2224.7	4.41	2.43	1.21	6.13	2.74	1.21	3.28	1.18	1.12	18.8	10.0016	5.06612	1.84	1.74	4.51	15.98	14.4	2	18.5	2
411	1	65	173	70	23.3887	0	0	141			6.3	10.6	7.2	6.79	125	43.3	44.8	0.966518	2.03	130	17	13	36.1	27.1	7.29	91.8	0.64	251.7	4.77	2.46	1.17	4.77	3.04	1.02	2.38	1.1	1	11.3	9.63347	4.67647	1.77	1.92	4.18	14.2	16.8	2	25.3	3
413	1	54	175	68	22.2041	1	0	113			11.1	14.3	13.9	7.02	143	53.1	37.8	1.40476	2.05	100	17	10	36.8	22.1	4.58	79.3	0.34	199.7	4.38	2.23	1.39	4.5	3.67	1.14	2.06	1.18	0.63	2.5	10.3882	3.94737	0.93	1.23	3.34	16.99	10.7	2	13.3	2
416	1	39	170	70	24.2215	0	1	168	156	12	11.8	19.5	15.2	4.7	136.5	37.2	54.84	0.678337	2.45	8	45	22	43	21.2	4	47	0.46	220	4.2	2.48	1.17	5.02	2.11	0.98	2.31	1.19	1.01	74.6	9.89585	5.12245	1.57	3.72	3.9	18.69	9	1	7.9	1
425	1	45	169	78	27.31	0	1	145	138	7	7.9	14.7	9.2	5.29	158	54.3	36.3	1.49587	3.02	120	39	16	39.4	22.9	5.21	100.1	0.9	295.3	4.86	2.36	1.37	4.22	2.03	0.87	2.7	1.02	0.92	56.7	9.45596	4.85057	3.29	1.68	4.14	12.87	8.7	1	15.6	2
433	0	55	161	72	27.7767	0	1	161	132	29	15.1	16.2	9.4	5.97	131	61.1	31.3	1.95208	2.33	210	34	16	35.4	23	4.1	44	0.45	291.2	4.3	2.57	1.28	4.94	1.48	1.11	2.66	1.03	0.91	11.5	9.7878	4.45045	1.27	1.05	2.65	14.91	13.5	2	18.5	2
434	1	54	165	99	36.3636	1	1	178	168	10	6.8	11.3	6.8	5.53	157	61.8	30.9	2	2.36	210	22	13	43.8	21.2	5.26	80	0.76	320.5	4.53	2.48	1.02	6.51	2.42	1.35	3.24	1.42	1.21	56.6	9.48175	4.82222	1.68	2.58	4.52	18.94	33.6	3	30	3
438	1	55	168	75	26.5731	0	0	149	141	8	9.8	7.5	13.8	5.73	143	49.4	37.9	1.30343	2.28	120	18	9	31.8	20.6	3.66	65.5	0.69	240.5	4.05	2.25	0.94	3.76	1.87	0.84	1.99	1.05	0.78	18.7	9.58938	4.47619	1.23	1.07	4.17	14.73	10.9	2	18.4	2
439	1	47	170	74	25.6055	0	0	130	112	18	9.8	13.3	10.9	9.71	179	70.2	22.6	3.10619	2.39	220	26	13	33.2	30.3	7.7	50	0.62	373.1	3.5	2.36	1.12	3.04	1.73	0.74	1.55	0.95	0.71	9.1	9.51157	4.10811	2.12	1.95	4.42	15.06	6.2	1	9.4	1
440	1	48	170	70	24.2215	1	0	120			8.4	9.5	11.4	7.48	163	52.2	36.2	1.44199	3.08	300	90	28	34.7	24.8	3.02	68.2	0.67	331.7	3.78	2.4	1.14	5.87	4.83	1.35	2.53	1.31	1.31	4.5	10.3841	4.34815	3.07	3.04	6.13	17.12	8.7	1	15.6	2
442	0	67	156	63	25.8876	0	1	118	143	25	12.8	17.8	11.5	4.82	142	54.2	37.3	1.45308	2.21	260	45	16	35.9	20.1	3.25	59.6	0.62	154.8	4.43	2.32	1.08	6.98	3.08	1.41	3.53	1.4	1.3	13.6	10.3554	4.95035	0.6	1.76	3.36	13.54	18	2	8.6	1
445	1	58	173	70	23.3887	0	0	115			7.1	18.8	16	7.07	140	59	29.4	2.0068	2.36	140	56	23	31.4	21.2	4.62	80	0.77	203.5	4.2	2.25	0.91	4.72	1.75	1.02	2.2	1.24	0.84	8.6	9.20077	4.62745	1.68	1.62	3.88	12.4	8.8	1	9.4	1
452	0	58	163	63	23.7118	0	0	141	124	17	6.3	12.3	8.4	6.73	134	66.9	26.4	2.53409	3.21	290	26	12	43.8	29.9	8.54	74.1	0.78	176.2	4.29	2.67	1.08	4.8	1.56	1.32	2.21	1.27	0.79	8.7	8.9663	3.63636	5.79	1.5	4.81	21.41	8.2	1	10	2
456	1	47	165	69	25.3444	0	0	127	121	6	8.4	10.5	8	7.35	162	51	37.4	1.36364	2.16	100	77	27	39.6	20.4	2.61	83.4	0.67	298.8	4.69	2.45	1.31	5.6	7.95	0.79	2.66	0.87	1.62	5.3	10.8825	7.08861	5.88	2.56	5.36	16.27	7.5	1	7.9	1
457	0	43	166	67	24.3141	0	0	118	117	1	12.4	17.1	14	6.41	140	51.4	28.3	1.81625	1.67	170	15	9	29.8	19.6	3.8	48	0.52	243.5	4.3	2.32	1.18	4.45	1.89	0.96	2.43	1.05	0.89	8.6	9.83534	4.63542	0.72	4.4	3.61	14.65	2.3	1	2.4	1
463	0	57	158	78	31.245	0	1	130	112	8	6.8	13.5	6.3	8.09	139	58.7	31.2	1.88141	1.77	340	39	11	37.4	24.9	4.49	66.9	0.57	227.3	3.95	2.44	1.27	4.9	2.11	1.31	2.36	1.39	0.87	26.1	9.34467	3.74046	4.02	1.29	4.11	13.53	8.7	1	11.7	2
469	1	50	171	69	23.597	1	0	130	118	12	10.9	16.1	11.1	6.88	164.4	64.54	27.31	2.36324	2.6	100	25	15	41.2	24.1	5.06	91.8	0.98	205	4.75	2.65	1.01	5.33	2.11	1.18	2.71	1.43	0.99	7.2	9.81651	4.51695	4.12	4.38	4.75	15.76	12.6	2	21.6	3
474	1	66	160	62	24.2188	0	1	144	151	7	6.3	10.2	12.8	5.61	129	50.2	38.6	1.30052	1.89	240	20	13	33.7	27.8	4.86	94.6	0.6	408.3	3.99	2.34	1.06	4.58	2.84	0.96	2.49	1.23	0.94	4.5	9.56542	4.77083	2.01	8.31	3.93	12.08	21.5	3	30	3
482	0	60	156	60	24.6548	0	0	135			6.1	10.3	6.6	6.89	131	53.9	35.7	1.5098	2.75	170	19	13	35.3	25	7.08	68.6	0.57	357.3	4.48	2.47	1.38	4.65	2.68	1.26	1.99	1.28	0.82	12.2	9.47517	3.69048	3.51	4.69	4.84	13.91	7.9	1	10	2
485	1	56	175	80	26.1224	1	1	152	118	34	6	13.4	11.3	8.79	148	61.5	29.7	2.07071	2.4	120	16	10	37.2	24.1	4.28	93.6	0.85	2225.3	4.13	2.54	1.17	5.99	3.61	1	3.25	1.2	1.18	3.8	9.75653	5.99	1.25	3.97	4.74	17.6	38	3	30	3
492	1	67	180	75	23.1481	0	0	125	100	25	8.1	10.1	13.8	4.88	151.1	53.97	36.82	1.46578	2.58	1330	13	11	34.5	25.5	6.2	76	0.78	237	4.4	2.48	1.3	3.48	2.08	0.63	1.95	0.78	0.71	6.8	9.50529	5.52381	1.26	2.05	4.28	19.51	36.1	3	18.4	2
493	0	64	157	59	23.9361	0	0	163	128	35	8.1	11.1	7.1	2.28	123	46.6	40.3	1.15633	1.32	2360	128	75	36.9	24.6	4.39	73.7	0.71	391.8	4.43	2.32	1.08	4.76	2.26	1.8	1.52	1.34	0.66	6.6	9.58829	2.64444	1.38	2.12	4.51	17.37	14.6	2	18.5	2
496	1	67	160	61	23.8281	0	1	148	143	5	12.4	15.6	15.2	4.08	137	48.5	40.1	1.20948	2.41	100	19	10	30.9	22.4	6.36	57.9	0.54	209.6	4.66	2.1	0.86	4.32	1.36	1.95	2.3	1.08	0.79	14	9.50624	2.21538	0.26	1.85	2.93	14.17	15.3	2	30	3
499	1	42	170	70	24.2215	0	0	122	117	5	8.2	6.2	7.2	5.82	150	65.1	35.8	1.81844	2.06	100	46	18	45.1	20	4.41	93.6	0.7	434.7	4.66	2.63	1.02	6.9	9.05	1.07	2.63	1.24	1.91	3.8	10.988	6.4486	1.67	2.59	4.62	13.03	4.1	1	5.6	1
504	1	64	175	72	23.5102	0	1	146	143	3	8.4	15.3	14.8	9.15	150	49.9	41.3	1.20823	2.52	510	12	9	35.6	23.5	5.5	62	0.68	310	4.2	2.4	1.2	4.16	1.6	0.81	2.26	0.94	0.79	28.8	9.2793	5.1358	1.56	2.14	3.99	15.6	20.5	3	29.4	3
506	1	62	173	72	24.0569	1	1	149	146	3	8.1	11.3	9.1	8.61	155	74.6	18.3	4.0765	2.74	380	14	9	32.3	22.2	3.73	60.7	0.55	167.9	4.34	2.27	0.96	4.25	1.36	1.07	2.1	1.11	0.81	15	9.08041	3.97196	1.73	1.26	4.47	14.73	25.1	3	30	3
518	0	43	163	65	24.4646	0	0	130	120	10	12.7	17.4	12.7	4.91	153	57.1	36.5	1.56438	2.55	200	19	10	34.1	17.6	5.1	38	0.45	154.2	5.5	2.45	1.27	3.42	1.31	0.94	1.92	1.03	0.68	10	9.49269	3.6383	1	1.81	4.42	16.45	2.4	1	4.5	1
533	1	46	170	66	22.8374	0	1	151	121	30	9	13.1	11.2	7.1	141	35.2	51.5	0.683495	2.52	530	17	10	35.1	22.1	4.02	80.7	0.48	223.9	4.38	2.42	1.25	5.31	2.47	0.96	2.7	1.16	1.14	5.4	9.78251	5.53125	1.22	1.94	3.56	15.28	13.2	2	15.6	2
540	1	46	170	75	25.9516	0	0	108	127	19	9.1	12.4	9.8	7.25	155	51.3	33.9	1.51327	2.52	260	20	12	37.2	22	5.89	65.2	0.36	194.2	4.42	2.34	1.22	4.29	2.12	1	2.9	1.14	1.15	13.4	9.64075	4.29	1.59	1.3	4.38	15.82	4	1	5.6	1
545	1	59	172	70	23.6614	0	1	154	150	4	8.7	13.2	8.1	10.7	151	64.8	26.8	2.41791	2.26	270	39	21	39.8	22.7	4.65	77.1	0.45	207.5	4.2	2.42	1.25	4.42	1.75	1.2	2.1	1.25	0.85	53.9	9.404	3.68333	2.37	2.07	5.19	13.2	14.1	2	25.3	3
546	1	68	165	63	23.1405	0	0	128			11.1	13.4	9.8	6.47	147	71.4	19	3.75789	1.77	120	31	10	36.8	20.4	4.1	73.5	0.47	194.6	4.08	2.13	1.05	5.02	1.85	0.9	2.81	1.21	1.07	28.4	9.70319	5.57778	1.38	2.46	3.9	15.97	20.5	3	18.4	2
547	0	49	152	44	19.0443	0	0	134			5.6	14.3	10.5	5.6	128	60.3	29.6	2.03716	2.2	100	12	10	39.5	21	5.1	59.3	0.56	214	4.28	2.44	1.41	3.34	1.16	1.01	1.5	1.09	0.61	12.7	8.55225	3.30693	1.13	5.03	4.07	14.48	3.3	1	5.3	1
550	1	64	163	70	26.3465	0	1	102	119	17	13.6	24.6	14.9	8.04	131	55.9	25.3	2.20949	4.81	400	10	8	43.8	27.4	4.8	57	0.5	248.4	4.4	2.52	1.5	4.32	1.25	0.7	3.32	0.94	1	9.6	9.51428	6.17143	1.88	1.28	2.72	13.96	19	2	15.6	2
556	1	46	178	85	26.8274	0	0	127			8.7	16.5	9.5	7.62	141.5	55.63	34.71	1.60271	2.97	160	60	24	40.1	19.6	3.93	72.7	0.47	310.8	4.75	2.32	1.12	5.72	4	1.15	0.76	1.27	1.41	8.3	10.2307	4.97391	6.42	1.06	4.83	13.94	4.7	1	7.9	1
561	1	58	170	60	20.7612	0	0	138			10.9	25.1	11.7	6.57	143	63.2	26.7	2.36704	2.39	120	17	10	35.8	24.3	5.6	75.9	0.45	142.6	4.5	2.23	1.13	4.54	1.13	1.02	2.38	1.2	0.77	4	9.19204	4.45098	1.86	1.65	4.29	17.02	10.8	2	15.6	2
564	1	71	165	70	25.7117	0	1	129	143	14	12.2	16.1	12.2	6.67	151	57.3	32.7	1.75229	2.97	100	24	14	34	24.1	5.03	86	0.71	346.2	4.14	2.4	1.02	3.33	1.79	0.77	1.58	1.05	0.67	7.6	9.76471	4.32468	1.83	3.23	4.04	15.72	24.2	3	30	3
591	1	66	175	95	31.0204	1	1	107	122	15	7	10.9	6.5	4.57	150	52.1	30	1.73667	2.55	360	38	23	38.9	24.7	8.51	65.2	0.71	329.7	4.47	2.42	1.04	4.96	2.1	0.95	2.49	1.16	1.03	5.3	9.36891	5.22105	2.47	3.1	4.78	14.69	27.5	3	30	3
601	1	54	173	79	26.3958	1	1	110	116	6	9.7	10.7	11.2	6.05	160	60.3	23.9	2.52301	3.24	270	73	23	41.3	24.7	5.9	89.3	0.6	356.1	4.5	2.65	0.96	4.41	4.18	0.82	2.24	1.2	0.86	4.5	10.3835	5.37805	4.86	1.31	4.16	17.22	17.4	2	30	3
602	1	60	175	61	19.9184	0	0	130	131	1	13	15.5	27.4	8.06	137	63.1	27.5	2.29455	4.76	370	9	7	31.7	25.6	6.9	57	0.56	226.3	3.9	2.47	1.44	4.33	1.03	0.98	2.36	1.04	0.9	10.5	9.27557	4.41837	0.79	1.35	3.11	16.64	11.4	2	18.4	2
604	0	60	158	65	26.0375	0	1	121	130	9	13.7	23.2	13.3	5.18	148.8	58.05	33.18	1.74955	2.35	790	42	18	41.1	19.1	3.71	56.7	0.48	209.4	4.1	2.51	1.24	5.9	2.75	1.13	3.2	1.26	1.2	17.8	10.3101	5.22124	1.38	3.12	4.77	15.93	11.4	2	11.7	2
605	0	47	165	65	23.8751	0	0	140	136	4	10.6	12.8	10.9	17.2	130	90.3	5.25	17.2	1.96	480	21	11	31.3	24	3.11	53.8	0.45	170.1	3.96	2.26	1.1	3.58	4.01	0.82	1.65	1.24	0.9	195	10.4307	4.36585	2.14	1.74	3.81	12.73	3.9	1	6.3	1
612	1	62	175	80	26.1224	1	1	154	152	2	18.3	18.1	11.5	5.94	151	58.9	35.3	1.66856	2.02	370	24	12	34.5	20.3	9.5	122	1.03	431.9	4.3	2.41	1.2	3.59	3.33	0.7	1.91	1.11	1.03	42.6	10.7909	5.12857	1.44	1.94	4.1	19.08	30.6	3	30	3
624	1	43	176	73	23.5666	1	1	154	120	34	14.2	20.8	13.1	8.86	152	59.2	34.8	1.70115	2.61	140	25	16	43.3	20.3	5.6	84	0.78	420.1	4.62	2.44	1.17	4.77	3.62	0.67	2.19	0.98	1.07	6.1	10.6208	7.1194	1.03	1.62	4.19	17.12	27.7	3	21.6	3
636	1	58	166	70	25.4028	1	0	138	131	7	11.9	18.8	9.8	9.18	154	66.3	26.5	2.50189	3.19	330	73	30	35.1	23.9	4.19	66.4	0.63	262	4.13	2.37	1.28	6.31	3.01	1.1	3.28	1.31	1.15	7.8	10.2595	5.73636	1.3	3.28	4.8	19	23.3	3	29.4	3
641	0	45	161	49	18.9036	0	0	93			9	13.7	12.6	5.98	137	54.5	38	1.43421	1.94	100	15	13	34.9	24.3	6.6	50	0.5	118.1	4	2.36	1.43	3.92	0.6	1.23	1.9	1.22	0.64	6.7	8.36746	3.18699	0.78	0.97	4.28	16.79	1.4	1	2.8	1
642	1	43	173	75	25.0593	1	0	127	118	9	11.4	11.7	8.7	5.19	154	48.9	39.9	1.22556	2.17	100	26	17	43.9	22.4	7.1	74	0.68	473	4	2.5	1.27	5	4.79	0.74	2.53	0.96	1.24	7.5	10.6812	6.75676	1.7	3.54	4.24	14.61	9.7	1	11.2	2
647	0	57	165	65	23.8751	0	0	117			15.2	13.2	11.6	5	141	56.4	35.2	1.60227	1.96	270	23	16	37.7	23.3	3.85	63.9	0.65	214.4	4.59	2.37	1.3	5.86	2.4	1.14	3.3	1.29	1.03	9.1	10.2778	5.14035	1.3	1.54	3.76	16.17	6.6	1	4.5	1
657	0	53	160	52	20.3125	0	0	155	163	8	9.7	11.3	9.8	4.73	115	59.3	31.5	1.88254	1.92	100	25	21	35.3	24.4	3.75	50.2	0.55	226.3	4.59	2.44	1.13	4.76	1.66	0.98	2.11	1.31	0.84	11	9.46001	4.85714	1.94	1.52	4	15.87	7.4	1	11.7	2
660	0	62	163	77	28.9811	0	1	146	138	8	14	19.3	11	7.15	141	52.9	35.8	1.47765	1.85	200	26	19	35.4	21.8	4.07	54.5	0.42	191.7	4.58	2.56	0.97	6.02	2.43	0.89	3.49	1.05	1.14	8.5	10.208	6.76404	1.42	1.71	4.63	18.21	19.8	2	15.9	2
664	0	49	170	86	29.7578	0	1	124			9.3	14.2	7.8	8.6	145	69.2	24.2	2.8595	2.49	440	31	14	34.3	23.2	2.73	68.9	0.51	197.2	4.38	2.27	0.83	6.03	2.19	1.16	3.16	1.2	4.26	13.8	9.69498	5.19828	2.47	3.32	5.37	16.82	6.3	1	6.3	1
670	0	62	163	60	22.5827	0	1	158	117	41	16.4	18.6	11.6	11.7	140	71.8	20.7	3.4686	1.99	9900	15	13	33.8	20.2	3.8	52	0.52	212.4	3.9	2.24	1.25	4.77	2.9	0.85	2.45	1.03	1	31.8	10.5431	5.61176	0.93	6.59	4.06	21.15	22.9	3	18.5	2
679	0	68	150	58	25.7778	0	1	165	151	14	9	17.4	11.8	3.85	139	49.9	40	1.2475	2.96	590	15	12	34.8	23.3	4.09	61.4	0.52	182.5	3.82	2.05	0.98	4.23	1.36	0.88	2.63	1.06	0.84	7.6	9.18577	4.80682	1.91	0.94	4.08	19.21	24.6	3	24.8	3
680	1	53	178	76	23.9869	1	1	115	114	1	11.3	12.1	11.1	8.38	142	50	36.6	1.36612	2.43	230	33	16	38.8	22.1	5.51	71.4	0.52	352.9	4.5	2.42	1.3	4.68	6.94	0.74	2.01	1.08	1.15	8	11.0432	6.32432	1.58	0.94	4.73	17.96	17.7	2	18.4	2
685	0	55	168	63	22.3214	0	1	159	136	23	16.5	24	10.5	7.51	128	60.9	32.2	1.8913	2.58	300	75	39	34.5	25.5	2.4	80.4	0.76	229.2	4.64	1.88	1.15	4.37	2.79	0.87	2.1	1.09	0.87	16.2	10.5105	5.02299	2.49	1.93	4.05	17.34	13.2	2	15.9	2
689	0	59	157	48	19.4734	0	1	121	131	10	13	19.9	12.7	6.92	141.5	57.6	33.1	1.74018	2.64	180	37	19	38.5	23.2	4.19	72	0.54	177.4	4.64	2.39	0.97	4.88	3.49	1.27	2.47	1.32	1.13	8.2	10.4959	3.84252	1.59	3.17	4.2	18.38	8.7	1	10	2
698	1	31	173	98	32.7442	0	0	137	139	2	10.7	21.5	14.5	6.89	150	55.6	36	1.54444	2.66	190	21	11	35.8	20.7	3.38	63.3	0.45	383.7	4.27	2.24	0.79	4.22	3.07	0.74	1.98	1.11	1.05	11.4	10.173	5.7027	8.9	2.23	3.93	19.04	1.6	1	2.8	1
712	0	40	150	69	30.6667	0	0	112	104	8	6.1	9.1	11.2	7.18	143	57.1	35.9	1.59053	2.35	100	21	14	33.8	23.1	3.21	57.5	0.4	223.8	4.6	2.21	0.97	4.05	2.55	0.79	1.91	1.15	0.86	10.4	9.42544	5.12658	1.46	2.28	3.28	14.92	2.1	1	2.4	1
713	0	59	162	64	24.3865	0	0	110	109	1	13.6	25.8	12.1	5.67	136	38.7	51.11	0.75719	3.07	190	62	36	37	21.9	4.9	41	0.38	284.4	4.4	1.5	1.39	6.32	3.31	1.02	3.43	1.23	1.26	15.7	10.4881	6.19608	1.71	3.12	3.56	16.71	8.5	1	4.5	1
718	0	49	155	56	23.3091	0	0	97			7.9	14.1	9.5	6.77	127	56.6	35.9	1.5766	2.74	160	11	15	32.4	23.3	3.87	47.9	0.43	141	4.41	2.28	1.11	4.5	1.53	1.28	2.37	1.17	0.81	5.9	9.17319	3.51562	0.54	4.03	3.97	15.42	2.3	1	2.8	1
720	0	47	160	58	22.6562	0	0	140	138	2	6.9	9	7.1	7.5	144	54.4	36.7	1.48229	3.13	300	17	12	40.1	25.1	3.45	55.5	0.55	161	4.59	2.34	1.3	4.62	2.97	1.05	2.02	1.24	0.96	6.9	9.70115	4.4	1.22	2.46	4.47	17.17	3.8	1	6.3	1
725	1	50	169	75	26.2596	1	1	147	129	18	10.5	14.5	16.3	7.35	131	68	26.1	2.60536	2.35	100	34	23	38.2	22.7	3.8	68	0.56	332.5	3.6	2.33	1.22	3.79	1.5	0.81	1.85	0.98	0.78	7.6	9.4379	4.67901	1.3	1.9	4.42	19.32	22.3	3	30	3
728	1	56	175	62	20.2449	1	1	146	135	11	9.7	12.4	11	7.05	137	55.8	32.1	1.73832	2.35	400	10	10	36.9	23	5.65	70.5	0.57	250.8	4.22	2.34	1.78	4.21	1.49	1.13	2.83	1.16	0.8	19.8	9.35196	3.72566	0.68	0.69	3.86	14.61	21.6	3	30	3
733	0	43	145	66	31.3912	0	1	150	128	22	12.2	19.7	11.5	4.82	103	55.7	34.9	1.59599	2.57	230	61	43	34.6	26.8	2.94	60.3	0.56	240.1	4.14	2.34	1.28	6.01	4.2	0.8	3.28	1.08	1.33	13.9	10.6176	7.5125	1.05	2.8	4.5	17.32	11.5	2	8.6	1
734	1	51	172	80	27.0416	0	1	180	170	10	28.2	22.6	12.2	6.51	168	80.7	13.1	6.16031	2.06	460	28	17	38	20.4	10.6	102	0.98	385.2	5	2.33	1.67	3.35	3.66	0.77	1.53	0.96	0.96	48.4	11.3178	4.35065	2.34	0.61	2.94	19.38	15.8	2	21.6	3
740	0	65	159	59	23.3377	0	1	150	123	27	8.3	18	8.9	7.92	142	57.6	35.1	1.64103	2.01	1020	18	12	40.6	27.5	5.96	72.7	0.71	229.5	4.56	2.47	1.19	5.59	3.06	1.09	3.4	1.21	1.29	12.9	9.91573	5.12844	1.94	2.84	4.11	14.25	21.5	3	21.5	3
742	0	70	149	62	27.9267	0	1	145	148	3	7.8	7.3	10.2	7.36	134	46.5	43.1	1.07889	2.22	610	18	17	39.7	24.3	4.74	62.6	0.69	263	4.54	2.33	1.1	5.38	5.64	0.74	2.11	1.12	1.21	72	10.4651	7.27027	0.95	1.46	4.06	14.39	30.2	3	21.5	3
743	0	53	150	54	24	0	1	173	135	28	8.5	10.2	5.2	4.44	107.5	53.9	39.3	1.3715	2.41	100	24	21	40.5	21.5	3.31	55	0.62	230.6	3.96	2.32	1.34	4.2	4.37	0.86	1.62	1.18	1	9.3	10.2959	4.88372	1.96	2.75	4.14	17.5	14.2	2	15.9	2
749	1	55	160	72	28.125	1	0	110			11.1	13.9	13.2	5.77	155.6	62.29	27.7	2.24874	2.35	100	22	17	39.4	22.1	6.66	72.2	0.68	262.1	4.39	2.47	0.94	5.46	10.75	0.87	2.35	1.23	1.55	29.9	11.4629	6.27586	2.17	2.53	4.22	17.37	16.1	2	18.4	2
753	0	51	160	66	25.7812	0	0	144	112	32	5.1	12.5	13.1	5.96	148	62.1	32.2	1.92857	2.53	100	16	12	39.1	24.9	3.1	49	0.51	242.3	4.08	2.25	1.68	5.42	1.17	0.87	3.05	1.05	1.1	10	8.46731	6.22989	1.16	1.54	4.15	16.47	8.9	1	8.6	1
755	0	70	162	88	33.5315	0	1	144	101	43	12.7	15.3	11.8	3.03	71	54.1	36.3	1.49036	1.76	370	21	25	28.7	22.9	1.42	71.9	0.76	200.1	3.72	1.88	0.94	2.07	0.86	0.69	0.89	0.72	0.42	7.9	9.07184	3	3.82	1.5	3.88	14.53	22.1	3	21.5	3
766	0	61	155	53	22.0604	0	1	128	137	9	5.8	8	6.8	6.22	114	68.6	25.9	2.64865	3.47	170	15	18	39.4	21.8	2.28	69.1	0.51	218.2	4.06	2.28	1.07	4.58	1.87	1.48	1.89	1.2	0.79	5.5	9.06486	3.09459	1.68	0.55	3.96	17.68	9.3	1	11.7	2
785	0	62	160	62	24.2188	0	1	170	142	28	12.8	17.5	13.3	8.6	143	53.9	36.4	1.48077	4.39	120	15	11	35.2	22	4.88	60.3	0.39	143.8	3.79	2.13	0.88	5.5	2.33	1.1	3.09	1.11	1.13	17.4	10.0764	5	2.12	0.92	3.09	17.17	21.5	3	21.5	3
796	1	45	154	55	23.1911	0	1	126	135	9	9.2	10.6	10.4	8.25	173	56.8	29.5	1.92542	2.17	110	35	25	43.9	26.8	6.41	91.4	0.6	263.8	4.84	2.66	1.19	6.45	4.73	1.35	0.93	1.42	1.36	6	10.4542	4.77778	2.75	1.59	5.11	14.37	6.7	1	11.2	2
807	1	60	171	65	22.2291	1	1	120	111	9	8.3	10.7	9	8.55	138	49.44	40.44	1.22255	5.65	220	31	19	34.3	22.5	5.4	58	0.52	359.6	4.4	2.24	1.4	4.88	1.41	0.69	2.51	0.99	1.1	5.9	9.14091	7.07246	2.12	2.72	4.31	19.6	31	3	30	3
812	1	54	164	84	31.2314	0	1	142	138	4	5.5	6	6.5	5.7	141	37.22	50	0.7444	2.28	100	44	20	43.3	19	5.61	90	0.48	353.7	4.25	2.3	1.39	2.54	2.36	0.84	0.96	1.15	0.73	24.6	9.24447	3.02381	1.67	2.58	4.9	16.81	9.4	1	18.4	2
814	1	63	165	71	26.079	0	1	126	120	6	12.4	16.9	11.8	6.99	136	69.5	23.1	3.00866	3.54	180	46	19	36.7	28.5	6.7	67	0.5	406.3	3.6	2.43	1.2	5.61	7	0.86	2.33	1.21	1.4	10	11.1447	6.52326	1.95	4.4	4.13	15.35	21	3	21.6	3
817	1	74	175	94	30.6939	0	1	116	111	5	10.4	22	8.3	19.26	109	74.94	14.44	5.18975	6.58	1750	33	15	26.9	23.2	4.2	61	0.49	199.4	4.8	2.33	1.34	2.97	1.23	0.68	1.67	0.84	0.66	5.2	9.22988	4.36765	2.91	3.47	3.21	12.98	24	3	25.3	3
840	1	69	161	58	22.3757	0	1	152	165	13	11.2	16.6	10.5	8.51	143	73.31	17.32	4.23268	2.01	100	15	10	33	18.1	3.38	57.5	0.62	83.4	3.64	2.23	0.79	3.79	1.65	0.85	2.11	1.17	0.89	29	9.59775	4.45882	0.97	3.22	4.25	15.45	26.5	3	30	3
850	1	67	182	94	28.3782	0	0	116			16.7	22.1	12.9	5.06	144	58.1	26.6	2.18421	2.35	180	22	14	33.2	22.3	6.9	68	0.52	312.6	4.6	2.31	1.26	3.84	1.37	0.75	1.96	0.99	0.96	10.8	9.81128	5.12	1.22	0.89	4.18	15.49	16.3	2	13.3	2
857	1	65	175	69	22.5306	0	0	136			6.9	17.4	13.1	4.45	155	62.8	29.2	2.15068	2.19	130	19	18	37	24.7	7.5	71	0.56	220	5.2	2.28	1.26	3.73	1.26	1.21	1.74	1.25	0.81	9.4	8.8437	3.08264	0.47	2.11	3.6	17.54	12.5	2	21.6	3
866	0	52	153	62	26.4855	0	0	140	118	22	13.5	18.4	14.8	4.63	135	49	39.3	1.24682	2.28	860	39	30	36.3	20.3	2.88	67.9	0.67	221.1	4.19	2.42	1.43	5.28	1.43	1.62	2.7	1.29	1.1	5.7	9.64143	3.25926	1.34	1.54	3.56	16.27	5.5	1	8.6	1
876	1	71	170	60	20.7612	0	1	122	130	8	7.4	14.2	12.3	6.94	138	40.8	51.01	0.799843	2.17	160	20	14	35	21.5	3.16	82.1	0.78	171.5	4.37	2.29	1.33	3.28	1.64	1.01	1.55	1.16	0.81	7	9.17724	3.24752	1.66	0.98	3.93	16.55	19.2	2	30	3
880	1	48	174	83	27.4145	1	0	137	117	20	5.8	12.1	7.1	11.58	163	50	36.8	1.3587	2.53	240	26	17	40.7	21.2	5.81	81.2	1.23	441.5	4.67	2.62	1.52	4.93	2.21	1.06	2.5	1.2	1.09	35.1	9.23191	4.65094	1.21	2.94	5.02	18.7	13.9	2	18.4	2
896	1	38	170	81	28.0277	0	0	147			8.4	13.9	9.3	5.99	149	55.2	37.7	1.46419	2.03	100	42	20	37.5	22.3	4.59	68.8	0.3	256.1	4.57	2.51	0.89	4.36	1.35	1.14	2.48	0.95	0.77	19.5	9.1094	3.82456	1.92	0.79	4.9	15.64	2.5	1	4.7	1
897	0	60	160	55	21.4844	0	0	144	154	10	6.8	13.5	9.8	8.96	132	57.6	33.3	1.72973	2.03	100	48	25	33.1	25.9	7	46	0.32	325.2	3.9	2.25	1.21	5.06	2.36	1.19	2.98	1.14	0.95	16.1	9.45665	4.2521	3.42	2.27	4.18	14.53	10	2	11.7	2
900	0	57	168	75	26.5731	0	0	146			9	13	4.9	5.13	146	63.1	27.7	2.27798	2.61	260	140	88	34.2	22.5	3.14	59	0.48	269.3	4.93	2.5	0.99	4.42	3.56	1.19	2.61	1.15	0.98	7.1	10.148	3.71429	2.44	1.09	4.45	17.07	7.3	1	10	2
901	1	45	172	77	26.0276	1	0	139	138	1	8.4	13.5	7.8	4.96	146	54.3	38.1	1.4252	2.12	100	39	20	40.5	22.7	4.89	61.4	0.5	325.1	4.35	2.44	1.1	4.72	10.54	0.86	2.54	1.31	1.41	13.9	11.1645	5.48837	2.79	1.31	4.73	18.17	9.8	1	18.4	2
902	0	66	161	61	23.533	0	0	126	130	4	8.6	10.4	13	4.45	112	56.2	36	1.56111	3.7	710	15	12	36.8	29	6.6	53	0.49	221.3	3.7	2.35	1.39	3.22	1.16	1.15	1.73	0.95	0.48	11.8	8.98124	2.8	0.79	2.15	3.28	14.08	9.9	1	10	2
903	0	54	153	50	21.3593	0	0	124			15.4	19.8	12.7	7.37	135	43.7	50.71	0.861763	2.22	100	24	12	32.2	24.4	3.37	61.3	0.32	277.5	5.19	2.44	1.25	5.44	2.52	0.86	2.98	1.06	1.14	9.4	10.3397	6.32558	0.9	1.93	3.68	16.21	6.7	1	6.3	1
907	1	69	173	65	21.7181	1	0	100	136	36	8.1	10.1	9	6.09	153	54.4	36.9	1.47425	2.53	290	13	12	36.6	24	4.25	78.5	0.65	190.3	5.13	2.43	1.14	3.89	0.86	1.53	2.05	1.04	0.67	21.8	8.6221	2.54248	1.38	0.58	4.13	16.62	22.3	3	25.4	3
922	1	56	185	82	23.9591	0	0	126			12.7	19.5	12.6	5.42	140	49.5	42.4	1.16745	3.26	180	14	10	34.7	26.3	3.9	62	0.52	278.2	4	2.37	1.47	5	3.65	0.9	2.61	1.34	1.48	5.5	10.5174	5.55556	1.06	2.82	3.92	15.31	10	2	13.3	2
927	1	71	163	60	22.5827	0	1	120	118	2	9	14.9	11.1	5.42	140	58.8	33.6	1.75	3.19	330	34	15	33.9	21.2	5.61	89.9	0.95	187.6	4.34	2.36	1.03	5.62	2.54	1.41	2.59	1.42	1.42	4.7	9.81045	3.98582	1.43	2.45	4.25	15.81	19.7	2	30	3
935	0	49	158	57	22.8329	0	0	110	101	9	15.3	15.5	14.6	4.19	127	48.9	43.4	1.12673	3.01	100	24	20	34.6	27.6	4.7	33	0.34	302.7	4.6	2.42	1.42	4.86	3.11	1.03	2.54	1.34	1.48	10.7	10.5435	4.71845	1.31	0.73	3.48	17.84	3.4	1	2.8	1
942	1	46	170	66	22.8374	0	0	126			10.8	19.8	7.9	7.07	179	50.1	39.9	1.25564	1.99	100	31	20	43.4	20.2	5.36	94.4	0.83	236.3	4.34	2.54	1.2	4.56	4.24	1.04	2.17	1.17	1.32	11.9	10.5052	4.38462	2.37	3.37	6.13	24.57	4	1	7.9	1
947	0	48	167	75	26.8923	0	0	135	116	19	14.1	17.8	11.5	3.63	145	56.1	36.4	1.54121	2.33	100	32	16	35.7	23.2	8.51	64.1	0.87	225.6	4.44	2.46	1.23	6.4	3.09	1.2	3.31	1.26	1.41	6.9	10.4554	5.33333	2.05	1.42	3.79	15.68	5.3	1	5.3	1
954	0	54	160	78	30.4688	0	0	158	119	39	14	20.8	10.6	2.6	121	58.94	31.94	1.84534	2.82	140	58	24	30	25.6	5.6	55	0.48	369.5	3.9	2.43	1.52	7.64	7.05	0.79	3.12	1.42	1.96	34.1	11.2731	9.67089	3.19	1.31	4	17.55	22.1	3	11.7	2
972	1	66	168	67	23.7387	1	0	117			11.4	10.9	11.9	4.14	152	51.7	39.4	1.31218	3	100	25	15	37.5	22.5	5.13	77.2	0.77	161.2	4.69	2.25	1.21	4.29	2.29	0.69	1.97	0.91	1.06	19	9.94323	6.21739	1.43	2.22	4.04	18.26	27.6	3	25.3	3
975	0	68	158	66	26.4381	0	1	144	127	17	16.2	27.1	8.9	5.23	128	43.1	40	1.0775	3.36	330	39	58	31.8	21.2	3.59	73.8	0.65	212.6	4.76	2.23	0.94	5.23	2.19	0.71	2.54	0.9	1.11	17.3	10.25	7.3662	2.82	1.53	3.88	17.79	30.1	3	18.5	2
1004	1	58	163	54	20.3244	0	0	105	116	11	6.9	22.8	13.2	7.72	146	54	35.2	1.53409	2.7	140	19	11	31.4	23.6	7.1	73	0.67	228.3	4.6	2.29	1.1	3.36	1.73	1.08	1.59	1.19	0.72	6.3	9.16071	3.11111	0.95	2.29	4.01	17.58	7	1	9.4	1
1005	0	59	160	70	27.3438	0	1	129	124	5	11.2	17.6	9	4.1	128	49	39.5	1.24051	3.61	120	35	20	33.3	22.6	3.6	62.8	0.83	160.6	3.93	2.15	0.93	3.14	1.86	0.75	1.43	1.01	0.85	26.7	9.71755	4.18667	2.85	0.49	4.32	16.14	9.8	1	10	2
1008	1	51	170	66	22.8374	0	1	139	126	13	9.6	15	8.7	6.01	145.3	62.9	28.6	2.1993	3.61	180	56	23	37.4	21.1	5.8	74	0.78	272.9	4.17	2.37	0.96	6.2	3.24	1.14	3.47	1.36	1.52	6.3	10.1184	5.4386	1.41	1.06	5.22	15.85	12.3	2	15.6	2
